# Supplementary material for: The hornwort genome and early land plant evolution
Source: Nat Plants. 2020 Feb 10;6(2):107–18. doi: 10.1038/s41477-019-0588-4 (PMC7027989; doi:10.1038/s41477-019-0588-4)
Supplement: Supplementary file 3 — Supplementary Tables 21–32. [file 41477_2019_588_MOESM3_ESM.xlsx]

## Sheet: Supplementary Table 21
Supplementary Table 21. Transcription factor numbers of 19 green plants identified by iTAK.
TF	ATHA	GAUR	VVIN	OSAT	PEQU	ZMAR	ATRI	PABI	SMOE	PPAT	MPOL	AANG	CBRA	KNIT	VCAR	CREI	UMUT	CSUB	CVAR
Alfin-like	7	3	6	9	7	6	3	1	1	7	1	1	1	1	0	0	0	0	0
AP2/ERF-AP2	13	9	18	24	13	14	8	10	7	9	1	3	2	2	3	2	3	3	2
AP2/ERF-ERF	124	73	125	127	93	84	63	122	47	138	26	12	4	2	17	17	12	11	7
AP2/ERF-RAV	4	3	5	4	2	3	1	5	2	2	2	1	0	1	0	0	0	0	0
B3	68	22	53	49	45	32	18	12	17	36	4	7	3	8	1	1	1	1	4
B3-ARF	22	19	19	24	17	14	13	8	7	10	4	4	1	0	0	0	0	0	0
BBR-BPC	7	2	5	4	6	5	4	3	1	0	2	1	0	0	0	0	0	0	0
BES1	8	6	8	6	7	6	5	7	5	6	3	3	1	2	0	0	0	0	0
bHLH	137	70	124	138	83	92	67	92	45	98	51	26	11	9	2	10	3	5	2
BSD	2	0	1	1	1	1	1	0	1	1	1	1	1	1	0	0	0	0	0
bZIP	72	47	61	86	59	47	34	37	22	37	15	11	17	18	10	15	8	17	9
C2C2-CO-like	16	6	12	11	7	5	5	3	4	10	3	2	1	2	1	1	5	1	1
C2C2-Dof	36	21	25	27	20	27	18	14	35	23	2	1	1	1	1	1	1	0	1
C2C2-GATA	30	17	25	27	20	24	19	9	8	15	5	3	5	8	9	12	2	6	6
C2C2-LSD	3	3	3	6	4	3	2	2	2	2	1	1	1	1	1	1	1	0	1
C2C2-YABBY	6	6	7	9	7	7	5	3	0	0	0	0	0	0	0	0	0	0	0
C2H2	107	84	97	114	102	95	74	51	42	69	34	26	24	50	10	12	9	7	7
C3H	57	37	50	51	44	45	37	36	35	37	32	24	34	38	22	25	12	18	24
CAMTA	5	0	4	7	3	5	3	0	1	1	1	1	1	1	0	0	0	0	0
CPP	8	7	6	12	6	3	3	3	4	6	2	2	2	4	2	3	2	3	3
CSD	4	4	3	2	3	2	1	0	4	3	1	1	1	3	2	2	1	3	3
DBB	3	3	6	7	2	2	3	1	2	2	1	2	1	1	0	0	0	0	0
DBP	2	3	4	4	1	2	2	4	2	2	1	1	0	0	0	0	0	0	0
E2F-DP	8	5	7	9	4	7	5	4	4	11	6	3	3	4	3	3	0	3	3
EIL	6	2	4	9	4	4	2	4	6	2	1	1	4	3	0	0	0	0	0
FAR1	17	13	70	51	80	119	9	0	0	0	1	0	0	0	0	0	0	0	0
GARP-ARR-B	9	4	12	7	6	5	6	4	6	5	2	2	1	2	1	1	0	1	1
GARP-G2-like	42	27	42	46	41	43	27	20	20	44	7	5	3	5	4	4	8	3	8
GeBP	20	3	6	15	11	7	5	7	1	2	4	1	0	0	0	0	0	0	0
GRAS	34	24	48	56	50	26	43	28	54	41	11	28	0	0	0	0	0	0	0
GRF	9	6	10	12	8	10	6	5	4	2	1	1	1	1	0	0	0	0	0
HB-BELL	13	7	12	14	14	11	5	6	2	4	1	1	1	1	1	1	0	0	0
HB-HD-ZIP	42	24	30	40	31	24	19	27	9	24	4	7	3	4	0	0	0	0	0
HB-KNOX	8	5	9	12	6	8	5	3	4	4	2	1	1	2	1	1	0	0	0
HB-other	11	17	12	12	14	19	7	11	7	9	6	4	3	12	1	1	1	2	2
HB-PHD	2	1	2	1	2	1	2	0	1	2	1	1	0	1	0	0	0	0	0
HB-WOX	16	10	12	14	13	15	9	17	8	3	1	6	0	1	0	0	0	0	0
HRT	2	1	1	1	1	1	1	1	2	7	1	1	1	0	0	0	0	0	0
HSF	24	12	19	24	20	12	12	16	7	8	3	2	2	2	2	2	2	1	1
LFY	1	2	1	1	1	1	1	2	2	6	1	1	1	1	0	0	0	0	0
LIM	6	4	6	6	4	4	4	2	2	3	1	1	1	1	0	0	0	0	0
LOB	43	19	48	34	35	25	23	55	15	30	23	10	2	5	0	0	0	0	0
MADS-MIKC	39	11	38	37	20	20	15	3	3	6	2	1	3	1	0	0	0	0	0
MADS-M-type	70	27	41	24	36	30	19	18	15	19	0	11	0	0	1	2	0	2	0
MYB	141	60	150	121	109	94	60	113	24	60	35	15	14	26	18	13	5	9	7
MYB-related	59	42	67	53	67	37	37	68	44	51	16	16	12	15	15	29	9	15	12
NAC	112	44	85	124	82	61	44	65	20	32	9	5	1	2	0	0	0	0	0
NF-X1	2	1	2	2	2	2	2	2	2	2	2	1	4	2	1	1	0	1	1
NF-YA	10	3	6	11	6	4	5	11	1	1	1	1	2	1	0	0	0	1	1
NF-YB	13	8	18	13	12	24	9	7	7	9	4	5	2	3	3	3	3	3	3
NF-YC	14	7	10	16	15	6	8	9	5	10	5	6	4	4	2	2	2	3	4
NOZZLE	1	0	1	0	0	0	0	0	0	0	0	0	0	0	0	0	0	0	0
OFP	18	13	15	33	23	24	12	6	6	8	3	4	0	0	0	0	0	0	0
PLATZ	12	5	12	13	22	21	7	11	16	13	2	4	3	5	3	3	1	1	2
RWP-RK	15	7	9	12	5	7	7	3	16	9	4	6	5	8	11	14	3	6	8
S1Fa-like	3	1	2	2	3	2	1	1	0	1	1	0	0	1	0	1	0	0	0
SAP	1	1	1	0	1	1	1	1	1	0	0	0	0	0	0	0	0	0	0
SBP	17	17	18	19	15	13	12	8	11	14	4	3	2	2	23	24	4	4	37
SRS	10	6	5	5	5	6	5	2	4	2	1	0	1	0	0	0	0	0	0
STAT	2	1	1	1	1	0	1	1	1	1	1	1	0	0	0	0	0	0	0
TCP	24	22	21	25	21	14	15	14	6	6	2	2	2	0	0	0	0	0	0
Tify	15	7	14	17	16	9	8	41	10	12	2	2	1	0	0	0	0	0	0
Trihelix	30	18	33	23	29	23	29	27	32	46	38	29	67	19	0	0	0	0	0
TUB	11	6	9	14	7	6	6	7	7	7	5	3	4	6	3	3	1	2	2
ULT	2	0	2	2	3	1	1	2	0	0	0	0	0	0	0	0	0	0	0
VARL	0	0	0	0	0	0	0	0	0	0	0	0	0	0	13	12	0	0	0
VOZ	2	1	2	2	1	1	1	3	0	2	0	0	0	0	0	0	0	0	0
Whirly	3	2	2	2	2	2	2	2	1	0	1	1	1	1	1	1	1	1	1
WRKY	73	38	60	102	66	43	32	49	19	37	14	6	1	2	3	1	3	1	1
zf-HD	17	14	17	15	14	9	9	19	7	9	1	1	3	4	0	0	0	0	0
Total	1770	993	1659	1801	1480	1326	928	1128	706	1078	423	333	271	300	191	224	103	134	164
Note: Gene copy number may differ for some species and/or transcription factors from the Lang et al. 2010. These differences can be explained by the use of different genome releases. In addition, the use of INTERPRO domains instead of PFAM domains can also explain some deviations. It points out that the exact gene number for a TF for recently sequenced genomes is not stable and has to be cautious…

## Sheet: Supplementary Table 22
Supplementary Table 22. MADS-box genes uesd in this study.
Arabidopsis thaliana
Family	Subfamily	Gene Name	Locus Name
Type I	Mα	AtAGL100	NP_173175.1
	Mα	AtAGL102	NP_175207.1
	Mα	AtAGL23	NP_176715.1
	Mα	AtAGL28	NP_171660.1
	Mα	AtAGL29	NP_180991.1
	Mα	AtAGL39	NP_198065.2
	Mα	AtAGL40	NP_195377.1
	Mα	AtAGL55	NP_176288.1
	Mα	AtAGL56	NP_176285.1
	Mα	AtAGL57	NP_187060.1
	Mα	AtAGL58	NP_174167.1
	Mα	AtAGL59	NP_174168.1
	Mα	AtAGL60	NP_177379.1
	Mα	AtAGL61	AAD23028.1
	Mα	AtAGL62	NP_200852.1
	Mα	AtAGL64	NP_001077625.1
	Mα	AtAGL73	NP_198678.1
	Mα	AtAGL74	NP_175249.1
	Mα	AtAGL83	NP_199760.1
	Mα	AtAGL84	NP_199753.3
	Mα	AtAGL85	NP_175874.1
	Mα	AtAGL91	NP_187320.1
	Mα	AtAGL97	NP_175144.1
	Mα	AtAGL99	NP_196084.1
	Mβ	AtAGL107	NP_001119289.1
	Mβ	AtAGL101	NP_198057.1
	Mβ	AtAGL103	NP_188495.1
	Mβ	AtAGL105	NP_680360.2
	Mβ	AtAGL43	NP_198838.2
	Mβ	AtAGL47	NP_200380.1
	Mβ	AtAGL49	NP_176212.1
	Mβ	AtAGL50	NP_176190.1
	Mβ	AtAGL51	NP_974500.1
	Mβ	AtAGL52	NP_192864.1
	Mβ	AtAGL53	NP_198059.1
	Mβ	AtAGL54	NP_198061.2
	Mβ	AtAGL75	NP_198936.1
	Mβ	AtAGL76	NP_198828.1
	Mβ	AtAGL77	NP_198690.1
	Mβ	AtAGL78	NP_201336.1
	Mβ	AtAGL81	NP_198791.1
	Mβ	AtAGL82	NP_200697.1
	Mβ	AtAGL89	NP_198110.1
	Mβ	AtAGL93	NP_198047.1
	Mβ	AtAGL98	NP_198797.1
	Mγ	AtAGL34	NP_850888.2
	Mγ	AtAGL35	NP_850882.2
	Mγ	AtAGL36	NP_850880.2
	Mγ	AtAGL37	NP_176712.1
	Mγ	AtAGL38	NP_176709.2
	Mγ	AtAGL41	NP_180256.2
	Mγ	AtAGL45	NP_187237.2
	Mγ	AtAGL46	NP_180438.2
	Mγ	AtAGL48	NP_181550.1
	Mγ	AtAGL80	NP_199678.1
	Mγ	AtAGL106	NP_198133.1
	Mγ	AtAGL86	NP_174444.1
	Mγ	AtAGL108	NP_174583.1
	Mγ	AtAGL87	NP_973886.1
	Mγ	AtAGL90	NP_198148.2
	Mγ	AtAGL92	NP_174445.1
	Mγ	AtAGL95	NP_179168.2
	Mγ	AtAGL96	NP_196268.1
Type II	MIKC*	AtAGL104	NP_173632.1
	MIKC*	AtAGL30	NP_001077873.1
	MIKC*	AtAGL33	NP_180200.1
	MIKC*	AtAGL65	NP_173310.2
	MIKC*	AtAGL66	NP_177921.2
	MIKC*	AtAGL67	NP_177918.2
	MIKC*	AtAGL94	NP_177113.3
	MIKCc	AtAG	NP_567569.3
	MIKCc	AtAGL1	NP_001325710.1
	MIKCc	AtAGL10	NP_564243.1
	MIKCc	AtAGL11	NP_001078364.1
	MIKCc	AtAGL12	NP_565022.1
	MIKCc	AtAGL13	NP_191671.1
	MIKCc	AtAGL14	NP_192925.1
	MIKCc	AtAGL15	NP_196883.1
	MIKCc	AtAGL16	NP_191282.2
	MIKCc	AtAGL17	NP_179848.1
	MIKCc	AtAGL18	NP_191298.1
	MIKCc	AtAGL19	NP_194026.1
	MIKCc	AtAGL2	NP_001119230.1
	MIKCc	AtAGL20	NP_182090.1
	MIKCc	AtAGL21	NP_195507.1
	MIKCc	AtAGL22	NP_179840.2
	MIKCc	AtAGL24	NP_194185.1
	MIKCc	AtAGL25	NP_196576.1
	MIKCc	AtAGL27	NP_177833.3
	MIKCc	AtAGL3	NP_178466.1
	MIKCc	AtAGL31	NP_001119498.1
	MIKCc	AtAGL32	NP_974823.1
	MIKCc	AtAGL4	NP_186880.1
	MIKCc	AtAGL42	NP_851247.1
	MIKCc	AtAGL44	NP_179033.1
	MIKCc	AtAGL5	NP_850377.1
	MIKCc	AtAGL6	NP_182089.1
	MIKCc	AtAGL63	NP_001185120.1
	MIKCc	AtAGL68	NP_201313.2
	MIKCc	AtAGL69	NP_201312.2
	MIKCc	AtAGL7	NP_177074.1
	MIKCc	AtAGL70	NP_201311.1
	MIKCc	AtAGL71	NP_001190517.1
	MIKCc	AtAGL72	NP_199999.1
	MIKCc	AtAGL79	NP_189645.2
	MIKCc	AtAGL8	NP_568929.1
	MIKCc	AtAGL9	NP_564214.2
	MIKCc	AtAP3	NP_191002.1
	MIKCc	AtPI	NP_197524.1
Amborella trichopoda
Family	Subfamily	Gene Name	Locus Name
Type I	Mα	AmtrMA1	evm_27.model.AmTr_v1.0_scaffold00140.17
	Mα	AmtrMA2	evm_27.model.AmTr_v1.0_scaffold00159.17
	Mα	AmtrMA3	evm_27.model.AmTr_v1.0_scaffold00159.19
	Mα	AmtrMA4	evm_27.model.AmTr_v1.0_scaffold00159.18
	Mα	AmtrMA5	evm_27.model.AmTr_v1.0_scaffold00050.92
	Mα	AmtrMA6	evm_27.model.AmTr_v1.0_scaffold00025.385
	Mβ	AmtrMB1	evm_27.model.AmTr_v1.0_scaffold00025.268
	Mβ	AmtrMB2	evm_27.model.AmTr_v1.0_scaffold00025.271
	Mβ	AmtrMB3	evm_27.model.AmTr_v1.0_scaffold00176.19
	Mβ	AmtrMB4	evm_27.model.AmTr_v1.0_scaffold00022.374
	Mβ	AmtrMB5	evm_27.model.AmTr_v1.0_scaffold00116.30
	Mγ	AmtrMC	evm_27.model.AmTr_v1.0_scaffold00095.150
Type II	MIKC*	AmtrMP	evm_27.model.AmTr_v1.0_scaffold00010.504
	MIKC*	AmtrMS	XM_006826941.3
	MIKCc	AmtrAG	evm_27.model.AmTr_v1.0_scaffold00021.296
	MIKCc	AmtrAGL12	XM_020676125.1
	MIKCc	AmtrAGL15	evm_27.model.AmTr_v1.0_scaffold00053.185
	MIKCc	AmtrAGL2	evm_27.model.AmTr_v1.0_scaffold00047.121
	MIKCc	AmtrAGL6	evm_27.model.AmTr_v1.0_scaffold00001.413
	MIKCc	AmtrAGL9	evm_27.model.AmTr_v1.0_scaffold00013.53
	MIKCc	AmtrANR1_1	XM_020662679.1
	MIKCc	AmtrANR1_2	evm_27.model.AmTr_v1.0_scaffold00046.134
	MIKCc	AmtrAP1	evm_27.model.AmTr_v1.0_scaffold00047.105
	MIKCc	AmtrAP3_1	evm_27.model.AmTr_v1.0_scaffold00001.225
	MIKCc	AmtrAP3_2	evm_27.model.AmTr_v1.0_scaffold00066.97
	MIKCc	AmtrGGM13	evm_27.model.AmTr_v1.0_scaffold00001.461
	MIKCc	AmtrOsM32	evm_27.model.AmTr_v1.0_scaffold00001.226
	MIKCc	AmtrPI_2	evm_27.model.AmTr_v1.0_scaffold00089.36
	MIKCc	AmtrPI_1	XM_006847104.3
	MIKCc	AmtrSTK	evm_27.model.AmTr_v1.0_scaffold00071.203
	MIKCc	AmtrStM11	evm_27.model.AmTr_v1.0_scaffold00127.17
	MIKCc	AmtrTM3	evm_27.model.AmTr_v1.0_scaffold00001.409
	MIKCc	AmtrTM8_1	XM_011626561.2
	MIKCc	AmtrTM8_2	evm_27.model.AmTr_v1.0_scaffold00013.60
Selaginella moellendorffii
Family	Subfamily	Gene Name	Locus Name
Type I	Mα	SmMADS14	XP_002967816.1
	Mα	SmMADS15	XP_002985665.1
	Mβ	SmMADS7	XP_002970769.1
	other	SmMADS11	XP_002966330.1
	other	SmMADS12	XP_002969561.1
	other	SmMADS13	XP_002970514.1
	other	SmMADS17	XP_002979766.1
	other	SmMADS18	XP_002973994.1
	other	SmMADS19	XP_002973053.1
	other	SmMADS20	XP_002973170.1
	other	SmMADS5	XP_002961531.1
	other	SmMADS8	XP_002970300.1
	other	SmMADS9	XP_002970519.1
Type II	MIKC*	SmMADS10	XP_002970442.1
	MIKC*	SmMADS2	XP_002963695.1
	MIKC*	SmMADS4	XP_002981044.1
	MIKCc	SmMADS1	XP_002977833.1
	MIKCc	SmMADS3	XP_002984921.1
	MIKCc	SmMADS6	XP_002988315.1
Physcomitrella patens
Family	Subfamily	Gene Name	Locus Name
Type I	Mα	PPTIM3	XP_001766883.1
	Mα	PPTIM2	XP_001766120.1
	Mβ	PPTIM7	XP_001759453.1
	Mβ	PPTIM8	XP_001770200.1
	other	PPTIM1	XP_001764462.1
	other	PPTIM4	XP_001775947.1
	other	PPTIM5	XP_001775907.1
Type II	MIKC*	PPMA10	XP_001767102.1
	MIKC*	PPMA11	XP_001773478.1
	MIKC*	PPM6	XP_001753230.1
	MIKC*	PPMA8	XP_001753233.1
	MIKC*	PpMADS3	XP_001762606.1
	MIKC*	PPMA9	XP_001762607.1
	MIKC*	PPM7	XP_001781874.1
	MIKC*	PpMADS2	XP_001769789.1
	MIKC*	PPM4	XP_001773479.1
	MIKC*	PPM3	XP_001758937.1
	MIKC*	PPMA12	XP_001780172.1
	MIKCc	PPM2	XP_001762612.1
	MIKCc	PPM1	XP_001769862.1
	MIKCc	PpMADS-S	XP_001774085.1
	MIKCc	PPMC6	XP_001776709.1
	MIKCc	PPMC5	XP_001757114.1
	MIKCc	PpMADS1	XP_001779871.1
Marchantia polymorpha
Family	Subfamily	Gene Name	Locus Name
Type II	MIKCc	MpMADS2	Mapoly0011s0161.1
	MIKC*	MpMADS1	Mapoly0174s0011.1
Anthoceros angustus
Family	Subfamily	Gene name
Type I	Mα	AANG006251
	Mα	AANG006252
	Mα	AANG007809
	Mα	AANG011953
	Mβ	AANG007798
	Mβ	AANG007992
	Mβ	AANG001271
	Mβ	AANG010616
	Mβ	AANG009526
	Mβ	AANG013340
	other	AANG005155
Type II	MIKC*	AANG008554
Chara braunii
Family	Subfamily	Gene Name	Locus Name
Type II	ancestral MIKCc	CbMADS1	g36395
	ancestral MIKCc	CbMADS2	g37440
	ancestral MIKCc	CbMADS3	g21114
Klebsormidium nitens
Family	Subfamily	Gene Name	Locus Name
Type II	ancestral MIKCc	KnMADS1	GAQ89767.1
Volvox carteri
Family		Gene Name	Locus Name
Type I (SRF-like)		VcMADS	XP_002958048.1
Chlamydomonas reinhardtii
Family		Gene Name	Locus Name
Type I (SRF-like)		CrMADS1	Cre06.g253250.t1.1
Type II (MEF2-like)		CrMADS2	Cre11.g467577.t1.1

## Sheet: Supplementary Table 23
Supplementary Table 23. Numbers of PPR genes and organellar RNA editing sites in various plants.
		C. reinhardtii	K. nitens	A. angustus1	M. polymorpha2	P. patens3	S. moellendorffii4	A. trichopoda5	A. thaliana6
Total PPR genes*		19	64	1156	74	114	5115	1090	496
P-class		19	64	65	73	97	642	403	283
PLS-class	PLS	0	0	238	1	6	1803	225	9
	E	0	0	516	0	1	2358	295	113
	DYW	0	0	337	0	10	312	167	91
Total RNA editing sites		0	0	1520	0	13	3952	917	662
Chloroplast editing sites		0	0	970	0	2	1800	138	43
Mitochondrial editing sites		0	0	550	0	11	2152	779	619
*Except for A. angustus in this study and M. polymorpha (Bowman et al. 2017. Cell 171: 287-304), the numbers of PPR genes are provided in Cheng et al. 2016. Plant J. 85: 532-547.
1. This study.
2. The data of RNA editing sites is from Ohyama 1996. Biosci. Biotech. Bioch. 60: 16-24; Rüdinger et al. 2008. Mol. Biol. Evol. 25: 1405-1414.
3. The data of RNA editing sites is from Rüdinger et al. 2009. Mol. Genet. Genomics 281: 473-481 (mitochondria), Miyata et al. 2004. Plant Physiol. 161: 113 (chloroplast).
4. The data of RNA editing sites is from Hecht et al. 2011. Genome Biol. Evol. 3: 344-358 (mitochondria), Oldenkott et al. 2014. RNA 20: 1499-1506 (chloroplast).
5. The data of RNA editing sites is from Rice et al. 2013. Science 342: 1468-1473 (mitochondria), Hein et al. 2016. BMC Evol. Biol. 16: 23 (chloroplast).
6. The data of RNA editing sites is from Bentolila et al. 2013. PLoS Genet. 9: e1003584 (mitochondria), Ruwe et al. 2013. FEBS Lett. 587: 1429-1433 (chloroplast).

## Sheet: Supplementary Table 24
Supplementary Table 24. List of PPR proteins in Anthoceros angustus.
Gene ID	PPR type	Location (TargetP)
AANG009909	DYW	_
AANG004289	DYW	_
AANG003214	DYW	M
AANG010461	DYW	S
AANG003834	DYW	_
AANG003190	DYW	_
AANG008421	DYW	M
AANG006283	DYW	_
AANG013634	DYW	M
AANG005258	DYW	M
AANG006554	DYW	M
AANG003572	DYW	_
AANG009039	DYW	C
AANG007703	DYW	M
AANG005542	DYW	_
AANG005546	DYW	_
AANG008212	DYW	_
AANG010906	DYW	S
AANG004764	DYW	_
AANG000179	DYW	_
AANG004008	DYW	_
AANG009651	DYW	_
AANG013221	DYW	_
AANG011506	DYW	M
AANG006838	DYW	S
AANG002807	DYW	_
AANG008593	DYW	_
AANG000941	DYW	M
AANG008596	DYW	M
AANG003427	DYW	_
AANG003557	DYW	_
AANG005292	DYW	_
AANG001202	DYW	_
AANG000595	DYW	M
AANG010297	DYW	M
AANG013680	DYW	_
AANG011445	DYW	_
AANG011529	DYW	_
AANG000594	DYW	_
AANG006645	DYW	S
AANG002063	DYW	_
AANG006585	DYW	_
AANG004879	DYW	M
AANG000551	DYW	S
AANG007598	DYW	M
AANG000674	DYW	M
AANG013227	DYW	S
AANG005567	DYW	M
AANG008213	DYW	S
AANG013553	DYW	_
AANG012810	DYW	M
AANG000705	DYW	_
AANG012048	DYW	_
AANG013100	DYW	_
AANG007302	DYW	_
AANG008572	DYW	M
AANG002892	DYW	S
AANG014157	DYW	_
AANG001678	DYW	M
AANG000643	DYW	_
AANG002002	DYW	_
AANG007595	DYW	_
AANG006671	DYW	_
AANG001455	DYW	_
AANG011372	DYW	M
AANG002951	DYW	M
AANG009492	DYW	M
AANG013019	DYW	M
AANG010900	DYW	_
AANG012060	DYW	M
AANG002898	DYW	M
AANG000534	DYW	_
AANG006643	DYW	M
AANG010813	DYW	_
AANG004504	DYW	C
AANG001591	DYW	M
AANG007739	DYW	_
AANG009940	DYW	M
AANG012266	DYW	_
AANG009906	DYW	_
AANG000539	DYW	C
AANG012532	DYW	_
AANG012749	DYW	_
AANG003245	DYW	C
AANG000219	DYW	C
AANG001451	DYW	_
AANG003573	DYW	_
AANG001448	DYW	_
AANG009903	DYW	_
AANG008862	DYW	M
AANG010971	DYW	_
AANG008884	DYW	_
AANG012267	DYW	C
AANG006209	DYW	_
AANG007675	DYW	M
AANG000596	DYW	_
AANG011528	DYW	_
AANG004131	DYW	_
AANG005440	DYW	M
AANG005817	DYW	_
AANG007775	DYW	M
AANG009552	DYW	C
AANG009912	DYW	C
AANG009905	DYW	_
AANG002043	DYW	C
AANG003276	DYW	C
AANG009562	DYW	C
AANG014241	DYW	C
AANG009914	DYW	_
AANG003701	DYW	S
AANG013154	DYW	_
AANG002463	DYW	M
AANG009538	DYW	_
AANG008319	DYW	M
AANG008632	DYW	_
AANG002825	DYW	_
AANG007955	DYW	C
AANG007594	DYW	_
AANG014235	DYW	S
AANG001994	DYW	_
AANG014361	DYW	S
AANG006809	DYW	M
AANG012268	DYW	_
AANG009537	DYW	_
AANG000221	DYW	_
AANG000741	DYW	M
AANG006958	DYW	S
AANG014363	DYW	_
AANG005276	DYW	_
AANG004097	DYW	S
AANG010535	DYW	_
AANG002887	DYW	_
AANG000261	DYW	_
AANG007337	DYW	_
AANG003298	DYW	_
AANG004587	DYW	_
AANG001463	DYW	S
AANG001453	DYW	_
AANG008116	DYW	_
AANG005419	DYW	C
AANG010312	DYW	_
AANG000622	DYW	M
AANG009911	DYW	C
AANG009294	DYW	_
AANG013150	DYW	C
AANG009030	DYW	M
AANG001452	DYW	_
AANG010630	DYW	C
AANG010818	DYW	M
AANG003620	DYW	_
AANG006045	DYW	_
AANG000578	DYW	C
AANG007505	DYW	_
AANG009999	DYW	C
AANG004568	DYW	M
AANG009536	DYW	_
AANG009913	DYW	_
AANG003405	DYW	_
AANG013159	DYW	_
AANG013902	DYW	_
AANG011745	DYW	S
AANG000508	DYW	_
AANG006500	DYW	C
AANG000513	DYW	C
AANG005277	DYW	M
AANG006926	DYW	_
AANG003678	DYW	_
AANG003063	DYW	_
AANG010814	DYW	_
AANG009907	DYW	C
AANG005991	DYW	C
AANG002292	DYW	_
AANG010908	DYW	_
AANG010880	DYW	M
AANG003746	DYW	_
AANG000650	DYW	_
AANG007210	DYW	M
AANG001449	DYW	_
AANG010294	DYW	M
AANG003076	DYW	_
AANG000632	DYW	_
AANG004009	DYW	_
AANG009339	DYW	_
AANG010816	DYW	S
AANG001984	DYW	_
AANG002004	DYW	_
AANG005310	DYW	_
AANG014191	DYW	C
AANG010529	DYW	_
AANG013235	DYW	M
AANG012614	DYW	C
AANG001836	DYW	M
AANG012795	DYW	_
AANG014227	DYW	M
AANG014322	DYW	M
AANG011399	DYW	_
AANG011558	DYW	_
AANG004994	DYW	_
AANG007315	DYW	_
AANG011530	DYW	_
AANG003673	DYW	_
AANG003184	DYW	M
AANG014237	DYW	M
AANG010155	DYW	_
AANG007270	DYW	M
AANG008598	DYW	M
AANG000536	DYW	_
AANG010882	DYW	M
AANG009506	DYW	_
AANG010197	DYW	M
AANG003780	DYW	S
AANG003840	DYW	_
AANG002401	DYW	_
AANG003727	DYW	_
AANG003530	DYW	M
AANG002478	DYW	_
AANG010169	DYW	S
AANG004121	DYW	M
AANG013229	DYW	S
AANG000912	DYW	_
AANG011890	DYW	_
AANG013386	DYW	_
AANG003150	DYW	C
AANG005288	DYW	C
AANG009023	DYW	M
AANG002204	DYW	_
AANG000530	DYW	_
AANG000590	DYW	_
AANG007082	DYW	_
AANG000095	DYW	M
AANG004349	DYW	_
AANG002410	DYW	S
AANG000644	DYW	_
AANG005256	DYW	_
AANG011296	DYW	M
AANG003616	DYW	C
AANG009692	DYW	M
AANG008629	DYW	S
AANG006586	DYW	_
AANG010065	DYW	C
AANG010460	DYW	_
AANG002044	DYW	C
AANG004510	DYW	_
AANG008849	DYW	_
AANG012796	DYW	_
AANG007868	DYW	M
AANG002438	DYW	_
AANG009554	DYW	M
AANG003625	DYW	_
AANG004488	DYW	_
AANG002882	DYW	_
AANG007814	DYW	_
AANG009779	DYW	_
AANG000559	DYW	_
AANG000748	DYW	_
AANG000749	DYW	_
AANG000751	DYW	_
AANG001145	DYW	_
AANG001992	DYW	C
AANG002278	DYW	S
AANG003048	DYW	S
AANG003638	DYW	_
AANG003737	DYW	M
AANG003791	DYW	S
AANG004304	DYW	_
AANG004981	DYW	S
AANG005280	DYW	_
AANG005418	DYW	_
AANG005547	DYW	S
AANG006810	DYW	_
AANG007245	DYW	S
AANG007333	DYW	C
AANG007335	DYW	_
AANG008118	DYW	_
AANG008357	DYW	M
AANG008620	DYW	C
AANG008778	DYW	S
AANG009341	DYW	_
AANG009421	DYW	_
AANG009525	DYW	C
AANG009530	DYW	C
AANG009531	DYW	_
AANG010214	DYW	_
AANG010269	DYW	_
AANG011458	DYW	_
AANG012701	DYW	_
AANG012803	DYW	_
AANG013124	DYW	_
AANG013162	DYW	_
AANG013387	DYW	_
AANG013639	DYW	_
AANG014298	DYW	_
AANG014391	DYW	M
AANG012812	DYW	_
AANG011159	DYW	_
AANG002006	DYW	_
AANG004287	DYW	_
AANG004288	DYW	_
AANG013899	DYW	S
AANG002098	DYW	_
AANG013531	DYW	M
AANG010329	DYW	_
AANG013127	DYW	_
AANG003677	DYW	_
AANG004834	DYW	_
AANG014356	DYW	_
AANG013391	DYW	_
AANG001993	DYW	C
AANG009527	DYW	_
AANG014360	DYW	S
AANG009524	DYW	_
AANG006066	DYW	_
AANG013161	DYW	_
AANG008615	DYW	_
AANG009902	DYW	_
AANG008530	DYW	_
AANG009120	DYW	S
AANG008398	DYW	_
AANG011812	DYW	_
AANG014357	DYW	_
AANG012628	DYW	M
AANG014294	DYW	_
AANG010899	DYW	_
AANG014514	DYW	_
AANG013224	DYW	C
AANG008614	DYW	_
AANG010576	DYW	_
AANG006009	DYW	_
AANG005429	DYW	_
AANG010578	DYW	_
AANG003608	DYW	_
AANG007243	DYW	_
AANG006647	DYW	C
AANG000639	DYW	_
AANG009908	DYW	_
AANG004576	DYW	M
AANG013240	DYW	_
AANG005686	E	C
AANG004041	E	_
AANG006666	E	M
AANG006667	E	C
AANG006668	E	M
AANG006669	E	M
AANG006673	E	M
AANG009900	E	M
AANG009910	E	M
AANG008002	E	M
AANG012321	E	_
AANG002852	E	S
AANG008348	E	M
AANG008355	E	_
AANG002385	E	_
AANG002425	E	_
AANG000665	E	C
AANG003842	E	M
AANG003830	E	M
AANG003820	E	_
AANG003811	E	_
AANG003929	E	M
AANG012777	E	M
AANG004677	E	C
AANG004665	E	_
AANG000544	E	M
AANG006218	E	C
AANG006216	E	M
AANG013548	E	_
AANG003075	E	_
AANG008106	E	M
AANG001707	E	_
AANG001709	E	_
AANG004238	E	M
AANG008389	E	_
AANG012696	E	M
AANG005362	E	_
AANG005358	E	S
AANG005999	E	M
AANG008619	E	_
AANG013218	E	M
AANG000969	E	_
AANG000971	E	M
AANG010200	E	_
AANG004457	E	_
AANG004432	E	_
AANG001502	E	M
AANG009316	E	C
AANG005156	E	_
AANG005154	E	C
AANG005152	E	C
AANG005149	E	M
AANG002346	E	_
AANG010053	E	_
AANG013331	E	_
AANG002066	E	_
AANG008580	E	_
AANG011315	E	_
AANG008936	E	_
AANG010506	E	_
AANG013151	E	_
AANG011614	E	_
AANG011616	E	M
AANG011621	E	M
AANG001561	E	_
AANG003978	E	_
AANG003167	E	_
AANG005294	E	_
AANG007071	E	_
AANG009456	E	M
AANG001952	E	S
AANG008857	E	_
AANG006334	E	S
AANG007145	E	_
AANG013874	E	M
AANG002285	E	M
AANG005046	E	M
AANG013431	E	_
AANG010989	E	_
AANG007458	E	_
AANG007564	E	M
AANG012888	E	C
AANG005198	E	C
AANG003193	E	M
AANG000843	E	M
AANG002304	E	M
AANG003588	E	_
AANG008073	E	M
AANG003180	E	_
AANG004271	E	_
AANG004571	E	M
AANG013894	E	_
AANG001483	E	M
AANG008628	E	C
AANG009957	E	_
AANG004197	E	M
AANG001924	E	M
AANG012783	E	M
AANG003846	E	M
AANG008630	E	C
AANG009628	E	_
AANG005656	E	M
AANG000234	E	_
AANG012105	E	C
AANG014503	E	_
AANG008376	E	M
AANG009490	E	_
AANG009132	E	_
AANG000762	E	M
AANG010258	E	M
AANG009511	E	_
AANG009520	E	_
AANG009559	E	_
AANG002948	E	C
AANG002747	E	M
AANG002749	E	M
AANG006020	E	_
AANG000925	E	C
AANG004793	E	_
AANG004783	E	_
AANG002441	E	_
AANG002449	E	M
AANG000373	E	C
AANG010714	E	_
AANG005540	E	M
AANG004493	E	_
AANG005325	E	_
AANG005326	E	_
AANG003494	E	M
AANG009003	E	C
AANG011178	E	M
AANG011182	E	_
AANG004605	E	M
AANG013113	E	_
AANG001809	E	C
AANG004367	E	_
AANG002607	E	_
AANG007018	E	M
AANG012356	E	M
AANG005102	E	_
AANG004052	E	C
AANG004606	E	M
AANG000739	E	_
AANG000808	E	_
AANG007019	E	C
AANG007028	E	M
AANG005703	E	_
AANG002879	E	M
AANG012121	E	M
AANG010898	E	_
AANG007542	E	M
AANG009350	E	M
AANG009356	E	M
AANG002525	E	_
AANG006928	E	M
AANG000833	E	_
AANG003433	E	_
AANG008261	E	_
AANG008256	E	_
AANG008320	E	M
AANG010092	E	_
AANG001251	E	M
AANG012447	E	M
AANG014431	E	M
AANG009131	E	S
AANG005376	E	M
AANG010154	E	_
AANG000564	E	_
AANG003257	E	C
AANG012198	E	_
AANG005282	E	M
AANG001925	E	_
AANG002808	E	M
AANG005431	E	M
AANG012326	E	_
AANG002566	E	_
AANG013868	E	M
AANG014126	E	_
AANG007486	E	_
AANG006622	E	_
AANG011794	E	M
AANG010697	E	_
AANG004650	E	_
AANG007140	E	_
AANG006975	E	M
AANG002957	E	M
AANG010049	E	_
AANG012414	E	_
AANG001716	E	_
AANG001960	E	C
AANG000552	E	_
AANG004562	E	_
AANG005663	E	M
AANG009029	E	_
AANG013171	E	_
AANG006406	E	M
AANG000243	E	_
AANG005494	E	M
AANG013813	E	_
AANG003272	E	M
AANG011753	E	_
AANG014205	E	C
AANG001213	E	C
AANG003555	E	M
AANG003326	E	_
AANG013210	E	_
AANG006674	E	M
AANG009288	E	M
AANG009839	E	_
AANG009268	E	_
AANG007130	E	_
AANG009158	E	_
AANG003481	E	C
AANG012694	E	C
AANG003819	E	_
AANG009137	E	_
AANG008863	E	_
AANG010639	E	_
AANG011516	E	M
AANG009871	E	M
AANG007538	E	_
AANG004120	E	M
AANG001722	E	_
AANG011521	E	_
AANG004785	E	M
AANG005617	E	_
AANG008270	E	M
AANG007021	E	_
AANG007214	E	M
AANG005098	E	M
AANG004511	E	M
AANG009547	E	_
AANG005693	E	M
AANG011079	E	_
AANG004450	E	_
AANG001555	E	_
AANG000522	E	M
AANG002742	E	M
AANG013537	E	_
AANG004919	E	_
AANG014296	E	_
AANG001496	E	_
AANG011241	E	_
AANG004642	E	_
AANG004816	E	_
AANG004573	E	_
AANG012755	E	C
AANG010884	E	_
AANG004990	E	_
AANG008351	E	M
AANG003963	E	_
AANG003715	E	M
AANG014450	E	M
AANG000549	E	_
AANG010469	E	M
AANG010875	E	M
AANG008267	E	_
AANG011535	E	M
AANG007991	E	M
AANG008855	E	_
AANG007816	E	_
AANG007596	E	M
AANG008264	E	M
AANG007846	E	_
AANG005830	E	_
AANG010470	E	_
AANG006598	E	C
AANG010043	E	C
AANG002730	E	_
AANG011031	E	_
AANG010464	E	S
AANG006593	E	_
AANG011655	E	M
AANG000715	E	M
AANG004089	E	S
AANG010457	E	_
AANG011431	E	_
AANG000778	E	_
AANG008131	E	_
AANG012458	E	_
AANG008390	E	_
AANG004489	E	C
AANG012169	E	M
AANG008585	E	C
AANG006162	E	M
AANG003587	E	_
AANG002985	E	M
AANG004505	E	M
AANG012714	E	C
AANG008852	E	_
AANG006597	E	_
AANG002079	E	_
AANG008360	E	M
AANG001289	E	C
AANG008128	E	M
AANG001225	E	_
AANG007030	E	M
AANG000241	E	_
AANG004452	E	_
AANG010828	E	M
AANG008573	E	M
AANG010869	E	M
AANG005153	E	_
AANG009261	E	_
AANG011854	E	_
AANG004397	E	_
AANG009159	E	_
AANG006044	E	_
AANG013230	E	_
AANG004091	E	_
AANG013149	E	_
AANG011139	E	_
AANG000602	E	M
AANG004758	E	_
AANG001292	E	_
AANG011432	E	_
AANG007553	E	_
AANG002685	E	_
AANG000554	E	_
AANG008723	E	_
AANG006692	E	_
AANG004117	E	M
AANG007143	E	_
AANG010715	E	_
AANG000972	E	_
AANG001513	E	_
AANG005229	E	_
AANG002597	E	_
AANG005296	E	_
AANG008417	E	_
AANG013891	E	_
AANG003286	E	_
AANG009477	E	_
AANG010097	E	_
AANG011181	E	_
AANG000244	E	_
AANG014346	E	M
AANG003247	E	_
AANG001531	E	_
AANG010328	E	C
AANG006656	E	_
AANG010536	E	_
AANG001522	E	_
AANG011699	E	C
AANG002652	E	_
AANG006832	E	_
AANG013181	E	_
AANG013603	E	M
AANG009498	E	_
AANG005150	E	_
AANG005320	E	_
AANG008858	E	_
AANG005646	E	C
AANG010859	E	M
AANG006948	E	_
AANG002839	E	_
AANG007597	E	_
AANG010711	E	_
AANG004780	E	M
AANG007563	E	_
AANG006949	E	_
AANG014268	E	M
AANG002880	E	_
AANG006940	E	_
AANG001661	E	M
AANG010301	E	M
AANG006791	E	_
AANG008602	E	_
AANG004368	E	_
AANG004290	E	_
AANG003531	E	_
AANG006672	E	_
AANG012164	E	_
AANG009262	E	S
AANG000586	E	_
AANG001071	E	_
AANG006970	E	_
AANG006959	E	_
AANG001999	E	S
AANG002305	E	M
AANG011912	E	_
AANG007033	E	M
AANG011062	E	_
AANG007738	E	_
AANG013843	E	S
AANG009494	E	_
AANG008130	E	S
AANG002870	E	_
AANG004364	E	_
AANG013814	E	_
AANG001805	E	_
AANG000577	E	_
AANG012724	E	M
AANG011787	E	_
AANG014080	E	_
AANG002600	E	_
AANG009318	E	_
AANG003466	E	_
AANG013540	E	_
AANG003768	E	_
AANG010534	E	_
AANG012811	E	_
AANG007565	E	_
AANG013914	E	_
AANG011266	E	_
AANG012882	E	_
AANG011316	E	_
AANG010217	E	_
AANG003390	E	S
AANG001785	E	M
AANG013286	E	_
AANG008854	E	_
AANG003556	E	_
AANG005295	E	_
AANG000646	E	_
AANG011852	E	_
AANG001007	E	_
AANG003425	E	_
AANG006498	E	_
AANG007600	E	_
AANG005287	E	M
AANG012836	E	_
AANG003649	E	_
AANG012102	E	_
AANG005660	E	_
AANG001308	E	_
AANG012095	E	_
AANG001807	E	M
AANG009044	E	M
AANG014030	E	_
AANG001205	E	_
AANG012170	E	_
AANG013261	E	_
AANG000077	E	_
AANG005367	E	S
AANG009200	E	_
AANG000242	E	_
AANG002868	E	_
AANG003798	E	_
AANG004435	E	_
AANG006425	E	S
AANG004831	E	_
AANG011400	E	_
AANG002835	E	_
AANG001503	E	_
AANG004167	E	_
AANG007215	E	_
AANG009849	E	C
AANG003372	E	M
AANG007299	E	_
AANG009489	E	_
AANG014401	E	_
AANG008844	E	_
AANG001806	E	_
AANG009287	E	_
AANG003722	E	_
AANG000587	E	M
AANG000448	E	_
AANG004756	E	_
AANG000494	E	_
AANG002919	E	_
AANG002065	E	_
AANG005027	E	_
AANG008656	E	_
AANG000823	E	S
AANG007303	E	_
AANG012338	E	_
AANG007994	E	_
AANG004995	E	_
AANG009474	E	S
AANG008856	E	_
AANG008589	E	S
AANG003097	E	_
AANG008412	E	_
AANG013250	E	_
AANG008396	E	_
AANG007864	E	_
AANG000512	E	_
AANG013671	E	_
AANG008622	E	_
AANG000520	E	S
AANG003448	E	C
AANG000062	E	_
AANG000235	E	_
AANG000556	E	C
AANG001735	E	_
AANG001995	E	_
AANG004311	E	M
AANG005687	E	M
AANG007217	E	M
AANG007334	E	S
AANG008549	E	_
AANG009810	E	_
AANG012725	E	_
AANG012784	E	_
AANG014432	E	_
AANG005032	E	S
AANG014313	E	_
AANG006065	E	_
AANG006727	E	C
AANG003646	E	M
AANG009712	E	_
AANG005033	E	M
AANG005587	E	C
AANG002229	E	M
AANG013158	E	_
AANG011878	E	_
AANG000072	E	S
AANG003314	E	_
AANG009523	E	_
AANG000557	E	_
AANG010316	E	M
AANG013156	E	_
AANG006827	E	_
AANG006821	E	_
AANG006843	E	_
AANG010721	P	_
AANG004264	P	_
AANG008295	P	M
AANG008144	P	M
AANG013714	P	_
AANG010941	P	M
AANG011926	P	C
AANG005938	P	C
AANG011515	P	_
AANG007427	P	M
AANG003281	P	C
AANG001685	P	M
AANG007803	P	C
AANG008953	P	M
AANG012474	P	C
AANG011071	P	M
AANG004010	P	C
AANG009431	P	M
AANG006805	P	M
AANG006706	P	C
AANG005839	P	M
AANG012117	P	_
AANG001471	P	M
AANG008098	P	_
AANG001087	P	M
AANG008600	P	M
AANG004414	P	C
AANG010786	P	_
AANG009617	P	C
AANG009767	P	_
AANG013046	P	M
AANG011954	P	_
AANG001137	P	M
AANG000859	P	C
AANG001305	P	C
AANG007139	P	C
AANG001585	P	_
AANG005368	P	C
AANG009184	P	_
AANG009926	P	M
AANG003409	P	M
AANG002581	P	C
AANG002819	P	M
AANG000653	P	_
AANG010709	P	_
AANG001079	P	M
AANG011649	P	C
AANG002091	P	C
AANG002637	P	_
AANG001098	P	M
AANG006158	P	_
AANG008846	P	M
AANG012617	P	M
AANG011265	P	M
AANG007031	P	M
AANG005704	P	C
AANG000730	P	_
AANG005382	P	M
AANG012987	P	M
AANG014588	P	M
AANG002856	P	C
AANG008963	P	M
AANG011879	P	_
AANG011882	P	_
AANG014509	P	M
AANG000580	PLS	S
AANG013400	PLS	C
AANG003816	PLS	_
AANG007765	PLS	M
AANG004896	PLS	_
AANG000330	PLS	M
AANG004584	PLS	S
AANG006454	PLS	S
AANG003317	PLS	M
AANG013392	PLS	M
AANG000589	PLS	_
AANG001008	PLS	M
AANG008851	PLS	_
AANG000913	PLS	_
AANG004132	PLS	_
AANG000053	PLS	_
AANG007247	PLS	S
AANG012657	PLS	_
AANG011401	PLS	_
AANG011851	PLS	_
AANG009543	PLS	M
AANG007867	PLS	_
AANG004835	PLS	_
AANG005548	PLS	M
AANG000091	PLS	_
AANG001986	PLS	_
AANG012203	PLS	M
AANG007244	PLS	M
AANG006847	PLS	_
AANG003213	PLS	S
AANG006623	PLS	M
AANG010331	PLS	_
AANG013901	PLS	C
AANG008558	PLS	M
AANG003565	PLS	_
AANG005305	PLS	_
AANG012115	PLS	_
AANG002904	PLS	C
AANG008346	PLS	_
AANG005304	PLS	_
AANG000519	PLS	_
AANG010338	PLS	_
AANG002586	PLS	M
AANG007246	PLS	_
AANG009064	PLS	S
AANG003660	PLS	M
AANG006320	PLS	M
AANG013206	PLS	M
AANG003532	PLS	_
AANG007441	PLS	C
AANG013430	PLS	_
AANG008135	PLS	C
AANG012809	PLS	_
AANG002881	PLS	_
AANG013038	PLS	M
AANG000054	PLS	M
AANG002038	PLS	M
AANG009713	PLS	M
AANG008590	PLS	_
AANG001666	PLS	C
AANG008655	PLS	C
AANG005870	PLS	_
AANG003493	PLS	S
AANG011180	PLS	_
AANG002923	PLS	_
AANG001691	PLS	S
AANG013298	PLS	_
AANG009693	PLS	_
AANG000099	PLS	_
AANG008634	PLS	_
AANG005412	PLS	_
AANG003833	PLS	_
AANG013153	PLS	_
AANG007865	PLS	_
AANG007332	PLS	_
AANG001244	PLS	M
AANG002869	PLS	_
AANG003142	PLS	_
AANG012697	PLS	_
AANG000477	PLS	_
AANG007442	PLS	_
AANG011348	PLS	_
AANG001048	PLS	M
AANG012204	PLS	_
AANG002035	PLS	_
AANG009507	PLS	M
AANG008741	PLS	_
AANG011608	PLS	_
AANG006011	PLS	_
AANG005291	PLS	S
AANG002530	PLS	_
AANG011525	PLS	_
AANG007866	PLS	_
AANG008885	PLS	_
AANG009223	PLS	_
AANG009475	PLS	_
AANG009728	PLS	_
AANG009747	PLS	_
AANG006010	PLS	_
AANG005501	PLS	S
AANG002039	PLS	_
AANG000546	PLS	_
AANG011642	PLS	_
AANG006465	PLS	_
AANG013389	PLS	_
AANG002791	PLS	_
AANG002246	PLS	M
AANG011585	PLS	_
AANG007503	PLS	S
AANG003795	PLS	_
AANG007242	PLS	S
AANG012235	PLS	_
AANG009539	PLS	M
AANG008556	PLS	_
AANG002041	PLS	S
AANG001488	PLS	S
AANG008540	PLS	_
AANG011349	PLS	_
AANG008075	PLS	_
AANG009656	PLS	_
AANG008394	PLS	_
AANG007963	PLS	M
AANG012530	PLS	S
AANG005469	PLS	_
AANG004090	PLS	_
AANG009145	PLS	_
AANG000218	PLS	_
AANG001144	PLS	C
AANG001259	PLS	_
AANG001990	PLS	S
AANG002005	PLS	_
AANG002099	PLS	_
AANG003809	PLS	_
AANG004182	PLS	C
AANG004209	PLS	_
AANG004803	PLS	C
AANG005279	PLS	C
AANG005581	PLS	_
AANG006701	PLS	_
AANG006822	PLS	_
AANG006857	PLS	S
AANG008618	PLS	_
AANG010319	PLS	_
AANG010815	PLS	_
AANG011158	PLS	S
AANG011975	PLS	_
AANG013126	PLS	_
AANG013532	PLS	_
AANG013801	PLS	_
AANG014326	PLS	S
AANG000640	PLS	C
AANG000750	PLS	_
AANG001988	PLS	_
AANG002010	PLS	_
AANG003321	PLS	_
AANG004194	PLS	_
AANG005399	PLS	_
AANG008483	PLS	_
AANG010307	PLS	_
AANG010317	PLS	C
AANG013123	PLS	_
AANG013641	PLS	_
AANG014464	PLS	_
AANG014594	PLS	_
AANG000510	PLS	_
AANG002402	PLS	S
AANG004832	PLS	_
AANG006820	PLS	_
AANG008382	PLS	_
AANG011880	PLS	S
AANG014312	PLS	_
AANG001997	PLS	_
AANG005585	PLS	_
AANG006829	PLS	M
AANG014552	PLS	M
AANG009534	PLS	_
AANG008119	PLS	_
AANG012872	PLS	_
AANG010184	PLS	_
AANG009528	PLS	M
AANG003049	PLS	S
AANG009340	PLS	M
AANG004518	PLS	M
AANG013248	PLS	M
AANG009522	PLS	M
AANG012802	PLS	_
AANG007218	PLS	_
AANG011214	PLS	C
AANG006831	PLS	_
AANG009240	PLS	_
AANG013640	PLS	S
AANG014600	PLS	_
AANG010318	PLS	C
AANG007220	PLS	_
AANG007011	PLS	_
AANG012779	PLS	_
AANG005688	PLS	S
AANG014597	PLS	_
AANG013163	PLS	S
AANG004833	PLS	_
AANG012702	PLS	_
AANG014382	PLS	_
AANG013157	PLS	_
AANG009422	PLS	C
AANG006825	PLS	_
AANG006844	PLS	_
AANG006846	PLS	_
AANG013256	PLS	_
AANG011885	PLS	_
AANG005582	PLS	_
AANG008617	PLS	_
AANG008356	PLS	C
AANG004213	PLS	_
AANG004190	PLS	_
AANG014466	PLS	_
AANG012785	PLS	S
AANG012786	PLS	S
AANG006830	PLS	_
AANG012479	PLS	_
AANG014599	PLS	_
AANG011883	PLS	S
AANG013155	PLS	_
AANG008609	PLS	M
AANG001931	PLS	_
AANG011152	PLS	_
AANG006920	PLS	M
AANG014465	PLS	_
AANG010232	PLS	_
AANG010758	PLS	_
AANG011455	PLS	_
AANG013379	PLS	_
AANG005328	PLS	S
AANG008113	PLS	M
AANG008626	PLS	_
AANG003495	PLS	M
AANG000604	PLS	M
AANG007219	PLS	S
AANG014596	PLS	S

## Sheet: Supplementary Table 25
Supplementary Table 25. List of cupin proteins used in the analysis.
Arabidopsis thaliana
cupin type	Gene ID
monocupin	AT1G02335.1
monocupin	AT1G09560.1
monocupin	AT1G10460.1
monocupin	AT1G18970.1
monocupin	AT1G18980.1
monocupin	AT1G72610.1
monocupin	AT1G74820.1
monocupin	AT3G04150.2
monocupin	AT3G04170.1
monocupin	AT3G04180.1
monocupin	AT3G04190.1
monocupin	AT3G04200.1
monocupin	AT3G05930.1
monocupin	AT3G05950.1
monocupin	AT3G10080.1
monocupin	AT3G62020.1
monocupin	AT4G14630.1
monocupin	AT5G20630.1
monocupin	AT5G26700.1
monocupin	AT5G38910.1
monocupin	AT5G38930.1
monocupin	AT5G38940.1
monocupin	AT5G38950.1
monocupin	AT5G38960.1
monocupin	AT5G39100.1
monocupin	AT5G39110.1
monocupin	AT5G39120.1
monocupin	AT5G39130.1
monocupin	AT5G39150.1
monocupin	AT5G39160.1
monocupin	AT5G39180.1
monocupin	AT5G39190.1
monocupin	AT5G61750.1
bicupin	AT1G03880.1
bicupin	AT1G03890.1
bicupin	AT1G07750.1
bicupin	AT2G18540.1
bicupin	AT2G28490.1
bicupin	AT2G28680.1
bicupin	AT3G22640.1
bicupin	AT4G28520.1
bicupin	AT4G36700.1
bicupin	AT5G44120.3
Oryza sativa
cupin type	Gene ID
monocupin	LOC_Os09g39510.1
monocupin	LOC_Os09g39520.1
monocupin	LOC_Os09g39530.1
monocupin	LOC_Os04g52720.1
monocupin	LOC_Os02g29000.1
monocupin	LOC_Os02g29010.1
monocupin	LOC_Os02g29020.1
monocupin	LOC_Os12g05870.1
monocupin	LOC_Os12g05880.1
monocupin	LOC_Os12g05840.1
monocupin	LOC_Os12g05860.1
monocupin	LOC_Os08g08980.1
monocupin	LOC_Os08g08970.1
monocupin	LOC_Os08g13440.1
monocupin	LOC_Os08g08920.1
monocupin	LOC_Os08g08960.1
monocupin	LOC_Os08g09080.1
monocupin	LOC_Os08g09000.1
monocupin	LOC_Os08g09040.1
monocupin	LOC_Os08g09010.1
monocupin	LOC_Os08g09020.1
monocupin	LOC_Os08g09060.1
monocupin	LOC_Os08g08990.1
monocupin	LOC_Os03g08150.1
monocupin	LOC_Os01g18170.1
monocupin	LOC_Os01g72300.1
monocupin	LOC_Os01g72290.1
monocupin	LOC_Os03g44880.1
monocupin	LOC_Os01g14670.1
monocupin	LOC_Os05g19670.1
monocupin	LOC_Os05g10830.1
monocupin	LOC_Os02g32980.1
monocupin	LOC_Os08g35750.1
monocupin	LOC_Os04g22080.1
monocupin	LOC_Os08g35760.1
monocupin	LOC_Os03g48750.1
monocupin	LOC_Os03g48760.1
monocupin	LOC_Os03g48770.1
monocupin	LOC_Os03g48780.1
monocupin	LOC_Os01g50900.1
monocupin	LOC_Os03g58990.1
monocupin	LOC_Os03g58980.1
monocupin	LOC_Os03g59010.1
bicupin	LOC_Os01g74480.1
bicupin	LOC_Os05g02520.1
bicupin	LOC_Os09g37976.1
bicupin	LOC_Os09g37967.1
bicupin	LOC_Os09g37958.1
bicupin	LOC_Os03g10110.1
bicupin	LOC_Os03g21790.1
bicupin	LOC_Os03g57960.1
bicupin	LOC_Os03g46100.1
bicupin	LOC_Os08g03410.1
bicupin	LOC_Os02g15090.1
bicupin	LOC_Os02g14600.1
bicupin	LOC_Os02g15070.1
bicupin	LOC_Os02g15150.1
bicupin	LOC_Os02g15169.1
bicupin	LOC_Os02g16820.1
bicupin	LOC_Os02g16830.1
bicupin	LOC_Os03g31360.1
bicupin	LOC_Os10g26060.1
bicupin	LOC_Os02g25640.1
bicupin	LOC_Os02g25860.1
Amborella trichopoda
cupin type	Gene ID
monocupin	evm_27.model.AmTr_v1.0_scaffold00002.136
monocupin	evm_27.model.AmTr_v1.0_scaffold00040.69
monocupin	evm_27.model.AmTr_v1.0_scaffold00040.70
monocupin	evm_27.model.AmTr_v1.0_scaffold00040.85
monocupin	evm_27.model.AmTr_v1.0_scaffold00121.41
monocupin	evm_27.model.AmTr_v1.0_scaffold00121.42
monocupin	evm_27.model.AmTr_v1.0_scaffold00121.44
monocupin	evm_27.model.AmTr_v1.0_scaffold00121.45
monocupin	evm_27.model.AmTr_v1.0_scaffold00121.46
monocupin	evm_27.model.AmTr_v1.0_scaffold00121.47
monocupin	evm_27.model.AmTr_v1.0_scaffold00165.32
monocupin	evm_27.model.AmTr_v1.0_scaffold02363.1
monocupin	evm_27.model.AmTr_v1.0_scaffold00033.196
monocupin	evm_27.model.AmTr_v1.0_scaffold00067.2
monocupin	evm_27.model.AmTr_v1.0_scaffold00072.104
monocupin	evm_27.model.AmTr_v1.0_scaffold00089.67
monocupin	evm_27.model.AmTr_v1.0_scaffold00089.68
monocupin	evm_27.model.AmTr_v1.0_scaffold00089.69
monocupin	evm_27.model.AmTr_v1.0_scaffold00089.70
monocupin	evm_27.model.AmTr_v1.0_scaffold00089.71
monocupin	evm_27.model.AmTr_v1.0_scaffold00089.73
monocupin	evm_27.model.AmTr_v1.0_scaffold00089.78
monocupin	evm_27.model.AmTr_v1.0_scaffold00154.21
monocupin	evm_27.model.AmTr_v1.0_scaffold00154.22
monocupin	evm_27.model.AmTr_v1.0_scaffold00154.26
monocupin	evm_27.model.AmTr_v1.0_scaffold00436.1
monocupin	evm_27.model.AmTr_v1.0_scaffold00794.1
monocupin	evm_27.model.AmTr_v1.0_scaffold01299.1
monocupin	evm_27.model.AmTr_v1.0_scaffold03266.1
monocupin	evm_27.model.AmTr_v1.0_scaffold00074.12
monocupin	evm_27.model.AmTr_v1.0_scaffold00045.169
monocupin	evm_27.model.AmTr_v1.0_scaffold00016.295
monocupin	evm_27.model.AmTr_v1.0_scaffold00114.12
monocupin	evm_27.model.AmTr_v1.0_scaffold00024.245
monocupin	evm_27.model.AmTr_v1.0_scaffold00110.2
monocupin	evm_27.model.AmTr_v1.0_scaffold00002.306
bicupin	evm_27.model.AmTr_v1.0_scaffold00002.655
bicupin	evm_27.model.AmTr_v1.0_scaffold00002.657
bicupin	evm_27.model.AmTr_v1.0_scaffold00059.64
bicupin	evm_27.model.AmTr_v1.0_scaffold00080.82
bicupin	evm_27.model.AmTr_v1.0_scaffold00044.174
bicupin	evm_27.model.AmTr_v1.0_scaffold00067.11
bicupin	evm_27.model.AmTr_v1.0_scaffold00067.12
bicupin	evm_27.model.AmTr_v1.0_scaffold00067.7
Picea abies
cupin type	Gene ID
monocupin	MA_90487g0010
monocupin	MA_160196g0010
monocupin	MA_59431g0010
monocupin	MA_179829g0010
monocupin	MA_5278g0010
monocupin	MA_29729g0010
monocupin	MA_940351g0010
monocupin	MA_10339776g0010
monocupin	MA_10345692g0010
monocupin	MA_10308226g0010
monocupin	MA_10427432g0020
monocupin	MA_10320441g0010
monocupin	MA_10325916g0010
monocupin	MA_1009260g0010
monocupin	MA_125605g0010
monocupin	MA_10185829g0010
monocupin	MA_134891g0020
monocupin	MA_270265g0010
monocupin	MA_7898849g0010
monocupin	MA_579918g0010
monocupin	MA_43266g0010
monocupin	MA_10429090g0010
monocupin	MA_42727g0010
monocupin	MA_3366g0010
monocupin	MA_828526g0010
monocupin	MA_78360g0010
monocupin	MA_469021g0010
monocupin	MA_90151g0010
monocupin	MA_5449g0010
monocupin	MA_8404570g0010
monocupin	MA_926447g0010
bicupin	MA_67677g0010
bicupin	MA_527006g0010
bicupin	MA_9853020g0010
bicupin	MA_28880g0020
bicupin	MA_7937116g0010
bicupin	MA_217871g0010
bicupin	MA_477187g0010
bicupin	MA_91053g0010
bicupin	MA_8072g0010
bicupin	MA_39524g0010
bicupin	MA_58746g0010
bicupin	MA_56685g0010
bicupin	MA_286762g0010
bicupin	MA_262677g0010
bicupin	MA_3821g0010
Selaginella moellendorffii
cupin type	Gene ID
monocupin	SMOE_402993
monocupin	SMOE_402994
monocupin	SMOE_402995
monocupin	SMOE_410199
monocupin	SMOE_437665
monocupin	SMOE_106525
monocupin	SMOE_109767
monocupin	SMOE_109813
monocupin	SMOE_109968
monocupin	SMOE_109970
monocupin	SMOE_109995
monocupin	SMOE_114245
monocupin	SMOE_118954
monocupin	SMOE_123769
monocupin	SMOE_123774
monocupin	SMOE_26830
monocupin	SMOE_405674
monocupin	SMOE_428138
monocupin	SMOE_78485
monocupin	SMOE_81725
monocupin	SMOE_81894
monocupin	SMOE_85109
monocupin	SMOE_89841
monocupin	SMOE_92705
monocupin	SMOE_92738
monocupin	SMOE_110641
monocupin	SMOE_153258
monocupin	SMOE_229747
monocupin	SMOE_403377
monocupin	SMOE_411975
monocupin	SMOE_415456
monocupin	SMOE_415460
monocupin	SMOE_419049
monocupin	SMOE_444186
monocupin	SMOE_5342
monocupin	SMOE_76283
monocupin	SMOE_103051
monocupin	SMOE_103237
monocupin	SMOE_105500
monocupin	SMOE_415459
monocupin	SMOE_74641
monocupin	SMOE_99342
monocupin	SMOE_227249
monocupin	SMOE_227294
monocupin	SMOE_228015
monocupin	SMOE_228582
monocupin	SMOE_229376
monocupin	SMOE_270502
monocupin	SMOE_271728
monocupin	SMOE_446428
bicupin	SMOE_107333
bicupin	SMOE_127584
bicupin	SMOE_159799
bicupin	SMOE_18977
bicupin	SMOE_270393
bicupin	SMOE_83729
bicupin	SMOE_87987
bicupin	SMOE_102742
bicupin	SMOE_172591
bicupin	SMOE_22406
bicupin	SMOE_22892
bicupin	SMOE_34606
bicupin	SMOE_78690
Physcomitrella patens
cupin type	Gene ID
monocupin	XP_001759879.1
monocupin	XP_001767796.1
monocupin	XP_001767855.1
monocupin	XP_001772902.1
monocupin	XP_001776467.1
monocupin	XP_001766620.1
monocupin	XP_001782709.1
monocupin	XP_001758584.1
monocupin	XP_001756112.1
monocupin	XP_001764390.1
monocupin	XP_001766134.1
monocupin	XP_001766135.1
monocupin	XP_001766167.1
monocupin	XP_001772349.1
monocupin	XP_001772398.1
monocupin	XP_001776782.1
monocupin	XP_001780187.1
monocupin	XP_001782664.1
monocupin	XP_001772350.1
monocupin	XP_001772396.1
Marchantia polymorpha
cupin type	Gene ID
monocupin	Mapoly0001s0007.1
monocupin	Mapoly0008s0175.1
monocupin	Mapoly0010s0025.1
monocupin	Mapoly0010s0105.1
monocupin	Mapoly0010s0106.1
monocupin	Mapoly0010s0107.1
monocupin	Mapoly0010s0108.1
monocupin	Mapoly0010s0110.1
monocupin	Mapoly0010s0111.1
monocupin	Mapoly0010s0112.1
monocupin	Mapoly0010s0115.1
monocupin	Mapoly0010s0116.1
monocupin	Mapoly0010s0117.1
monocupin	Mapoly0021s0001.1
monocupin	Mapoly0024s0044.1
monocupin	Mapoly0026s0053.1
monocupin	Mapoly0027s0109.1
monocupin	Mapoly0028s0003.1
monocupin	Mapoly0028s0004.1
monocupin	Mapoly0030s0145.1
monocupin	Mapoly0031s0003.1
monocupin	Mapoly0031s0005.1
monocupin	Mapoly0031s0008.1
monocupin	Mapoly0031s0009.1
monocupin	Mapoly0031s0013.1
monocupin	Mapoly0031s0014.1
monocupin	Mapoly0031s0015.1
monocupin	Mapoly0031s0016.1
monocupin	Mapoly0031s0019.1
monocupin	Mapoly0031s0020.1
monocupin	Mapoly0031s0024.1
monocupin	Mapoly0031s0025.1
monocupin	Mapoly0031s0195.1
monocupin	Mapoly0032s0076.1
monocupin	Mapoly0032s0077.1
monocupin	Mapoly0034s0129.1
monocupin	Mapoly0040s0045.1
monocupin	Mapoly0045s0001.1
monocupin	Mapoly0045s0002.1
monocupin	Mapoly0046s0005.1
monocupin	Mapoly0050s0040.1
monocupin	Mapoly0050s0041.1
monocupin	Mapoly0075s0040.1
monocupin	Mapoly0082s0058.1
monocupin	Mapoly0083s0073.1
monocupin	Mapoly0085s0057.1
monocupin	Mapoly0085s0058.1
monocupin	Mapoly0085s0059.1
monocupin	Mapoly0085s0060.1
monocupin	Mapoly0091s0042.1
monocupin	Mapoly0091s0050.1
monocupin	Mapoly0108s0024.1
monocupin	Mapoly0112s0025.1
monocupin	Mapoly0117s0051.1
monocupin	Mapoly0124s0055.1
monocupin	Mapoly0124s0068.1
monocupin	Mapoly0124s0069.1
monocupin	Mapoly0130s0001.1
monocupin	Mapoly0145s0013.1
monocupin	Mapoly0147s0046.1
monocupin	Mapoly0147s0047.1
monocupin	Mapoly0170s0016.1
monocupin	Mapoly0170s0021.1
monocupin	Mapoly0174s0022.1
monocupin	Mapoly0180s0001.1
monocupin	Mapoly0180s0002.1
monocupin	Mapoly0180s0003.1
monocupin	Mapoly0180s0026.1
monocupin	Mapoly0180s0027.1
monocupin	Mapoly0180s0028.1
monocupin	Mapoly0180s0029.1
monocupin	Mapoly0180s0030.1
monocupin	Mapoly0181s0008.1
monocupin	Mapoly0193s0003.1
monocupin	Mapoly0193s0005.1
monocupin	Mapoly0193s0007.1
monocupin	Mapoly0193s0008.1
monocupin	Mapoly0193s0009.1
monocupin	Mapoly0193s0010.1
monocupin	Mapoly0193s0011.1
monocupin	Mapoly0193s0018.1
monocupin	Mapoly0193s0019.1
monocupin	Mapoly0193s0020.1
monocupin	Mapoly0193s0021.1
monocupin	Mapoly0197s0001.1
monocupin	Mapoly0197s0002.1
monocupin	Mapoly0210s0002.1
monocupin	Mapoly0210s0003.1
monocupin	Mapoly0211s0004.1
monocupin	Mapoly0211s0005.1
monocupin	Mapoly0211s0008.1
monocupin	Mapoly0242s0002.1
monocupin	Mapoly0242s0003.1
monocupin	Mapoly0246s0007.1
monocupin	Mapoly0352s0001.1
monocupin	Mapoly0352s0002.1
monocupin	Mapoly0352s0003.1
monocupin	Mapoly0377s0001.1
monocupin	Mapoly0377s0002.1
monocupin	Mapoly0930s0001.1
monocupin	Mapoly1268s0001.1
monocupin	Mapoly1685s0001.1
monocupin	Mapoly1984s0001.1
monocupin	Mapoly2349s0001.1
bicupin	Mapoly0001s0185.1
Anthoceros angustus
cupin type	Gene ID
monocupin	AANG001072
monocupin	AANG001908
monocupin	AANG001910
monocupin	AANG001913
monocupin	AANG001914
monocupin	AANG001916
monocupin	AANG001917
monocupin	AANG002587
monocupin	AANG002932
monocupin	AANG004394
monocupin	AANG004395
monocupin	AANG004923
monocupin	AANG006111
monocupin	AANG006112
monocupin	AANG006118
monocupin	AANG006173
monocupin	AANG006189
monocupin	AANG006191
monocupin	AANG006497
monocupin	AANG006501
monocupin	AANG006714
monocupin	AANG007304
monocupin	AANG007343
monocupin	AANG007391
monocupin	AANG007403
monocupin	AANG007673
monocupin	AANG007882
monocupin	AANG008005
monocupin	AANG008040
monocupin	AANG008042
monocupin	AANG008203
monocupin	AANG009253
monocupin	AANG009255
monocupin	AANG009258
monocupin	AANG009264
monocupin	AANG009265
monocupin	AANG009342
monocupin	AANG009343
monocupin	AANG009924
monocupin	AANG012206
monocupin	AANG013277
monocupin	AANG013297
monocupin	AANG013300
monocupin	AANG013304
monocupin	AANG013306
monocupin	AANG013591
monocupin	AANG013594
monocupin	AANG013614
bicupin	AANG000927
bicupin	AANG001912
bicupin	AANG005009
bicupin	AANG005010
bicupin	AANG005011
bicupin	AANG005051
bicupin	AANG005640
bicupin	AANG006307
bicupin	AANG006308
bicupin	AANG007927
bicupin	AANG008560
bicupin	AANG008775
bicupin	AANG008776
bicupin	AANG008777
bicupin	AANG008969
bicupin	AANG009355
bicupin	AANG009521
bicupin	AANG011559
bicupin	AANG011560
bicupin	AANG011562
bicupin	AANG011563
bicupin	AANG011564
bicupin	AANG011582
bicupin	AANG011677
bicupin	AANG011766
bicupin	AANG012528
bicupin	AANG012780
bicupin	AANG013184
bicupin	AANG013185
bicupin	AANG013732
bicupin	AANG013818
Klebsormidium nitens
cupin type	Gene ID
monocupin	GAQ79043.1
monocupin	GAQ79047.1
monocupin	GAQ83173.1
monocupin	GAQ90099.1
monocupin	GAQ90776.1
monocupin	GAQ93390.1
monocupin	GAQ77743.1
monocupin	GAQ77744.1
monocupin	GAQ77763.1
monocupin	GAQ79698.1
monocupin	GAQ81309.1
monocupin	GAQ83174.1
monocupin	GAQ88079.1
monocupin	GAQ89381.1
monocupin	GAQ89382.1
bicupin	GAQ85366.1
bicupin	GAQ85367.1
bicupin	GAQ85368.1
bicupin	GAQ85384.1
bicupin	GAQ86978.1
bicupin	GAQ91246.1
bicupin	GAQ84498.1
bicupin	GAQ84499.1
bicupin	GAQ88714.1

## Sheet: Supplementary Table 26
Supplementary Table 26. Summary of cytochrome P450 gene number in green plants.
Species	CYP51	CYP71	CYP72	CYP74	CYP85	CYP86	CYP97	CYP710	CYP711	CYP746	CYP727/CYP4X	CYP747	Unclassified	Total
Arabidopsis thaliana	1	152	19	2	30	33	3	4	1	0	0	0	0	245
Amborella trichopoda	3	132	38	3	32	16	7	1	1	0	1	0	0	234
Selaginella moellendorffii	1	134	41	11	38	15	3	1	1	0	0	0	0	245
Physcomitrella patens	1	46	5	3	6	8	3	2	0	1	1	0	0	76
Marchantia polymorpha	1	84	8	2	21	26	3	2	0	0	1	0	0	148
Anthoceros angustus	1	56	13	1	46	11	3	2	0	0	1	1	0	135
Klebsormidium nitens	1	4	5	1	2	4	3	1	4	1	4	1	3	34
Chlamydomonas reinhardtii	1	0	0	0	0	0	4	1	0	4	0	1	28	39

## Sheet: Supplementary Table 27
Supplementary Table 27. List of cytochrome P450 proteins used in the analysis.
Arabidopsis thaliana
CYP clans	Gene ID	Gene Name
CYP51	NP_172633.1	AtCYP51G1
CYP71	NP_197962.1	AtCYP701A3
CYP71	NP_171635.1	AtCYP703A2
CYP71	NP_193268.3	AtCYP705A1
CYP71	NP_199072.1	AtCYP705A12
CYP71	NP_179026.1	AtCYP705A13
CYP71	NP_566654.1	AtCYP705A15
CYP71	NP_001327402.1	AtCYP705A18
CYP71	NP_188645.1	AtCYP705A19
CYP71	NP_193270.1	AtCYP705A2
CYP71	NP_188646.1	AtCYP705A20
CYP71	NP_001326034.1	AtCYP705A21
CYP71	NP_188648.1	AtCYP705A22
CYP71	NP_188649.1	AtCYP705A23
CYP71	NP_174165.1	AtCYP705A24
CYP71	NP_175471.1	AtCYP705A25
CYP71	NP_175469.2	AtCYP705A27
CYP71	OAP02150.1	AtCYP705A28
CYP71	NP_193271.5	AtCYP705A3
CYP71	NP_188730.2	AtCYP705A30
CYP71	NP_188731.1	AtCYP705A32
CYP71	NP_001327676.1	AtCYP705A33
CYP71	NP_193273.1	AtCYP705A4
CYP71	NP_199610.1	AtCYP705A5
CYP71	NP_178590.1	AtCYP705A6
CYP71	NP_180268.1	AtCYP705A8
CYP71	NP_180269.1	AtCYP705A9
CYP71	NP_001030796.1
CYP71	CAA16554.1	AtCYP706A1
CYP71	NP_194002.1	AtCYP706A2
CYP71	NP_199275.1	AtCYP706A3
CYP71	NP_192967.1	AtCYP706A4
CYP71	NP_192968.3	AtCYP706A5
CYP71	NP_192969.4	AtCYP706A6
CYP71	NP_192970.1	AtCYP706A7
CYP71	NP_181754.1	AtCYP712A1
CYP71	NP_680150.1	AtCYP712A2
CYP71	NP_180633.3	AtCYP71A12
CYP71	NP_180635.3	AtCYP71A13
CYP71	NP_197878.1	AtCYP71A14
CYP71	NP_197877.1	AtCYP71A15
CYP71	NP_199073.1	AtCYP71A16
CYP71	NP_001184964.1	AtCYP71A18
CYP71	NP_193065.1	AtCYP71A19
CYP71	NP_193067.3	AtCYP71A20
CYP71	NP_680111.1	AtCYP71A21
CYP71	NP_680110.1	AtCYP71A22
CYP71	NP_001325471.1	AtCYP71A23
CYP71	NP_680108.2	AtCYP71A24
CYP71	NP_680107.1	AtCYP71A25
CYP71	NP_680106.1	AtCYP71A26
CYP71	NP_193757.3	AtCYP71A27
CYP71	NP_001031675.2	AtCYP71A28
CYP71	NP_200536.3	AtCYP71B10
CYP71	NP_197894.1	AtCYP71B11
CYP71	NP_197895.1	AtCYP71B12
CYP71	NP_197896.1	AtCYP71B13
CYP71	NP_197900.1	AtCYP71B14
CYP71	NP_189318.1	AtCYP71B15
CYP71	NP_189246.1	AtCYP71B16
CYP71	NP_189247.1	AtCYP71B17
CYP71	NP_189248.1	AtCYP71B19
CYP71	NP_172767.1	AtCYP71B2
CYP71	NP_189249.1	AtCYP71B20
CYP71	NP_189250.1	AtCYP71B21
CYP71	NP_189251.1	AtCYP71B22
CYP71	NP_189252.1	AtCYP71B23
CYP71	NP_189254.1	AtCYP71B24
CYP71	NP_189258.1	AtCYP71B25
CYP71	NP_189260.1	AtCYP71B26
CYP71	NP_172768.1	AtCYP71B28
CYP71	NP_172769.1	AtCYP71B29
CYP71	NP_189253.1	AtCYP71B3
CYP71	NP_190898.1	AtCYP71B31
CYP71	OAP05135.1	AtCYP71B32
CYP71	NP_189261.1	AtCYP71B34
CYP71	NP_189262.1	AtCYP71B35
CYP71	NP_189263.1	AtCYP71B36
CYP71	NP_189264.3	AtCYP71B37
CYP71	NP_190011.1	AtCYP71B38
CYP71	NP_189259.1	AtCYP71B4
CYP71	NP_190896.1	AtCYP71B5
CYP71	NP_179995.1	AtCYP71B6
CYP71	NP_172770.1	AtCYP71B7
CYP71	P58048.1	AtCYP71B8
CYP71	NP_178362.1	AtCYP71B9
CYP71	NP_180607.1	AtCYP73A5
CYP71	NP_196416.1	AtCYP75B1
CYP71	NP_850439.1	AtCYP76C1
CYP71	NP_182081.1	AtCYP76C2
CYP71	NP_182082.2	AtCYP76C3
CYP71	NP_182079.1	AtCYP76C4
CYP71	NP_001319136.1	AtCYP76C5
CYP71	NP_174633.1	AtCYP76C6
CYP71	NP_191663.1	AtCYP76C7
CYP71	NP_190865.2	AtCYP76G1
CYP71	NP_001319812.1
CYP71	NP_196086.1	AtCYP77A4
CYP71	NP_187668.1	AtCYP77A6
CYP71	NP_187667.1	AtCYP77A7
CYP71	NP_196083.1	AtCYP77A9
CYP71	NP_172626.1	AtCYP77B1
CYP71	NP_177551.1	AtCYP78A10
CYP71	NP_172827.1	AtCYP78A5
CYP71	NP_182189.1	AtCYP78A6
CYP71	NP_196559.1	AtCYP78A7
CYP71	NP_171627.2	AtCYP78A8
CYP71	NP_001190156.1	AtCYP78A9
CYP71	NP_568153.2	AtCYP79A2
CYP71	NP_195705.1	AtCYP79B2
CYP71	NP_179820.2	AtCYP79B3
CYP71	NP_178055.2	AtCYP79C1
CYP71	NP_176122.2	AtCYP79C2
CYP71	NP_563996.2	AtCYP79F1
CYP71	NP_563995.2	AtCYP79F2
CYP71	NP_568533.2	AtCYP81D1
CYP71	NP_189516.1	AtCYP81D11
CYP71	NP_195452.1	AtCYP81D2
CYP71	NP_195451.1	AtCYP81D3
CYP71	NP_195450.1	AtCYP81D4
CYP71	NP_195449.1	AtCYP81D5
CYP71	NP_179903.1	AtCYP81D6
CYP71	OAP11482	AtCYP81D7
CYP71	NP_195453.1	AtCYP81D8
CYP71	NP_195459.1	AtCYP81F1
CYP71	NP_200532.1	AtCYP81F2
CYP71	NP_568025.1	AtCYP81F3
CYP71	NP_195457.1	AtCYP81F4
CYP71	NP_201532.2	AtCYP81G1
CYP71	NP_568024.2	AtCYP81H1
CYP71	NP_196623.1	AtCYP81K1
CYP71	NP_196622.2	AtCYP81K2
CYP71	NP_176827.2
CYP71	NP_196307.1	AtCYP93D1
CYP71	NP_194925.1	AtCYP82C2
CYP71	NP_194923.1	AtCYP82C3
CYP71	NP_194922.1	AtCYP82C4
CYP71	NP_180088.1	AtCYP82F1
CYP71	NP_189154.1	AtCYP82G1
CYP71	NP_193113.1	AtCYP83A1
CYP71	NP_194878.1	AtCYP83B1
CYP71	NP_195345.1	AtCYP84A1
CYP71	NP_196053.2	AtCYP84A4
CYP71	NP_176670.1	AtCYP89A2
CYP71	NP_200940.1	AtCYP89A3
CYP71	NP_176675.1	AtCYP89A5
CYP71	NP_176674.1	AtCYP89A6
CYP71	NP_176673.1	AtCYP89A7
CYP71	NP_186997.1	AtCYP89A9
CYP71	NP_178922.1
CYP71	NP_850337.1	AtCYP98A3
CYP71	NP_177594.1	AtCYP98A8
CYP71	NP_177595.1	AtCYP98A9
CYP72	NP_566092.1	AtCYP709B1
CYP72	AAC34228.1	AtCYP709B2
CYP72	NP_194501.1	AtCYP709B3
CYP72	NP_568463.1	AtCYP714A1
CYP72	NP_197872.1	AtCYP714A2
CYP72	NP_200053.2	AtCYP715A1
CYP72	NP_177649.1	AtCYP721A1
CYP72	NP_001319552.1	AtCYP72A10
CYP72	NP_188083.1	AtCYP72A11
CYP72	NP_188084.1	AtCYP72A13
CYP72	NP_188086.1	AtCYP72A14
CYP72	NP_188087.1	AtCYP72A15
CYP72	NP_188079.1	AtCYP72A7
CYP72	NP_188080.1	AtCYP72A8
CYP72	NP_001319551.1	AtCYP72A9
CYP72	NP_001319024.1	AtCYP72C1
CYP72	NP_180239.1	AtCYP734A1
CYP72	NP_198661.1	AtCYP735A1
CYP72	NP_176882.1	AtCYP735A2
CYP74	NP_199079.1	AtCYP74A
CYP74	OAP00833.1	AtCYP74B2
CYP85	NP_176744.1	AtCYP702A1
CYP85	NP_193265.1	AtCYP702A2
CYP85	NP_193266.2	AtCYP702A3
CYP85	NP_001078393.1	AtCYP702A5
CYP85	NP_680696.2	AtCYP702A6
CYP85	NP_189648.1	AtCYP702A8
CYP85	NP_974574.1	AtCYP707A1
CYP85	NP_180473.1	AtCYP707A2
CYP85	NP_851136.1	AtCYP707A3
CYP85	NP_566628.1	AtCYP707A4
CYP85	NP_001323049.1	AtCYP708A1
CYP85	NP_851153.1	AtCYP708A2
CYP85	NP_177970.1	AtCYP708A3
CYP85	NP_190083.2
CYP85	NP_198460.1	AtCYP716A1
CYP85	A0A140JWM8.1	AtCYP716A2
CYP85	NP_198462.1
CYP85	NP_181813.1	AtCYP718
CYP85	NP_173393.5	AtCYP722A1
CYP85	NP_001331288.1	AtCYP724A1
CYP85	NP_851105.1	AtCYP85A1
CYP85	NP_566852.1	AtCYP85A2
CYP85	NP_001184974.1	AtCYP87A2
CYP85	NP_172008.1	AtCYP88A3
CYP85	NP_001189657.1	AtCYP88A4
CYP85	NP_196188.1	AtCYP90A1
CYP85	NP_190635.1	AtCYP90B1
CYP85	NP_566462.1	AtCYP90D1
CYP85	NP_568002.1	AtCYP90C1
CYP85	NP_001319373.1
CYP86	NP_850427.2	AtCYP704A1
CYP86	NP_182075.1	AtCYP704A2
CYP86	NP_177109.3	AtCYP704B1
CYP86	NP_200694.1	AtCYP86A1
CYP86	NP_191946.1	AtCYP86A2
CYP86	NP_171666.1	AtCYP86A4
CYP86	NP_176558.1	AtCYP86A7
CYP86	NP_182121.1	AtCYP86A8
CYP86	NP_197710.1	AtCYP86B1
CYP86	NP_173862.1	AtCYP86C1
CYP86	NP_189243.1	AtCYP86C2
CYP86	NP_172773.4	AtCYP86C3
CYP86	NP_172774.1	AtCYP86C4
CYP86	NP_001330676.1
CYP86	NP_201150.1	AtCYP94B1
CYP86	NP_566155.1	AtCYP94B2
CYP86	NP_190421.1	AtCYP94B3
CYP86	NP_180337.1	AtCYP94C1
CYP86	NP_174713.1	AtCYP94D1
CYP86	NP_191222.1	AtCYP94D2
CYP86	NP_179899.1	AtCYP96A1
CYP86	NP_001031814.1	AtCYP96A10
CYP86	NP_001328516.1	AtCYP96A11
CYP86	NP_195661.1	AtCYP96A12
CYP86	NP_195910.1	AtCYP96A13
CYP86	NP_176086.1	AtCYP96A15
CYP86	NP_194944.1	AtCYP96A2
CYP86	NP_176713.1	AtCYP96A3
CYP86	NP_200045.1	AtCYP96A4
CYP86	NP_179782.1	AtCYP96A5
CYP86	NP_175193.1	AtCYP96A8
CYP86	NP_195658.3	AtCYP96A9
CYP86	NP_200003.1
CYP97	NP_564384.1	AtCYP97A3
CYP97	NP_193247.2	AtCYP97B3
CYP97	NP_190881.2	AtCYP97C1
CYP710	NP_180997.1	AtCYP710A1
CYP710	NP_180996.1	AtCYP710A2
CYP710	NP_180451.1	AtCYP710A3
CYP710	NP_180452.1	AtCYP710A4
CYP711	NP_565617.2	AtCYP711A1
Amborella trichopoda
CYPclans	Gene ID	Gene Name
CYP51	evm_27.model.AmTr_v1.0_scaffold00016.33
CYP51	evm_27.model.AmTr_v1.0_scaffold00140.47
CYP51	evm_27.model.AmTr_v1.0_scaffold00140.48
CYP71	evm_27.model.AmTr_v1.0_scaffold00024.289
CYP71	evm_27.model.AmTr_v1.0_scaffold00024.291
CYP71	evm_27.model.AmTr_v1.0_scaffold00110.124
CYP71	evm_27.model.AmTr_v1.0_scaffold00001.175
CYP71	XP_006829159.1
CYP71	evm_27.model.AmTr_v1.0_scaffold00001.452
CYP71	evm_27.model.AmTr_v1.0_scaffold00056.69
CYP71	XP_020517920.1
CYP71	evm_27.model.AmTr_v1.0_scaffold03314.1
CYP71	evm_27.model.AmTr_v1.0_scaffold03588.1
CYP71	evm_27.model.AmTr_v1.0_scaffold00092.5
CYP71	evm_27.model.AmTr_v1.0_scaffold00025.258
CYP71	evm_27.model.AmTr_v1.0_scaffold00077.91
CYP71	evm_27.model.AmTr_v1.0_scaffold00040.202
CYP71	evm_27.model.AmTr_v1.0_scaffold00062.27
CYP71	evm_27.model.AmTr_v1.0_scaffold00040.47
CYP71	evm_27.model.AmTr_v1.0_scaffold00010.314
CYP71	XP_006848363.2
CYP71	evm_27.model.AmTr_v1.0_scaffold00013.122
CYP71	evm_27.model.AmTr_v1.0_scaffold00027.36
CYP71	evm_27.model.AmTr_v1.0_scaffold00047.173
CYP71	evm_27.model.AmTr_v1.0_scaffold00057.143
CYP71	evm_27.model.AmTr_v1.0_scaffold00057.144
CYP71	XP_011625941.1
CYP71	evm_27.model.AmTr_v1.0_scaffold00101.79
CYP71	evm_27.model.AmTr_v1.0_scaffold00010.208
CYP71	evm_27.model.AmTr_v1.0_scaffold00010.210
CYP71	evm_27.model.AmTr_v1.0_scaffold00010.211
CYP71	evm_27.model.AmTr_v1.0_scaffold00011.119
CYP71	evm_27.model.AmTr_v1.0_scaffold00018.128
CYP71	evm_27.model.AmTr_v1.0_scaffold00018.43
CYP71	evm_27.model.AmTr_v1.0_scaffold00018.44
CYP71	evm_27.model.AmTr_v1.0_scaffold00022.287
CYP71	evm_27.model.AmTr_v1.0_scaffold00022.288
CYP71	evm_27.model.AmTr_v1.0_scaffold00022.290
CYP71	evm_27.model.AmTr_v1.0_scaffold00022.293
CYP71	evm_27.model.AmTr_v1.0_scaffold00022.294
CYP71	evm_27.model.AmTr_v1.0_scaffold00024.290
CYP71	evm_27.model.AmTr_v1.0_scaffold00028.35
CYP71	evm_27.model.AmTr_v1.0_scaffold00028.36
CYP71	evm_27.model.AmTr_v1.0_scaffold00028.37
CYP71	evm_27.model.AmTr_v1.0_scaffold00028.38
CYP71	evm_27.model.AmTr_v1.0_scaffold00030.76
CYP71	evm_27.model.AmTr_v1.0_scaffold00030.77
CYP71	evm_27.model.AmTr_v1.0_scaffold00032.210
CYP71	XP_011626659.1
CYP71	evm_27.model.AmTr_v1.0_scaffold00032.212
CYP71	evm_27.model.AmTr_v1.0_scaffold00032.214
CYP71	XP_020528585.1
CYP71	XP_006853505.2
CYP71	evm_27.model.AmTr_v1.0_scaffold00032.219
CYP71	evm_27.model.AmTr_v1.0_scaffold00032.222
CYP71	evm_27.model.AmTr_v1.0_scaffold00032.230
CYP71	XP_011627644.1
CYP71	evm_27.model.AmTr_v1.0_scaffold00039.126
CYP71	evm_27.model.AmTr_v1.0_scaffold00039.129
CYP71	XP_011627085.2
CYP71	evm_27.model.AmTr_v1.0_scaffold00039.131
CYP71	evm_27.model.AmTr_v1.0_scaffold00039.134
CYP71	evm_27.model.AmTr_v1.0_scaffold00039.135
CYP71	evm_27.model.AmTr_v1.0_scaffold00039.136
CYP71	evm_27.model.AmTr_v1.0_scaffold00039.137
CYP71	evm_27.model.AmTr_v1.0_scaffold00047.119
CYP71	evm_27.model.AmTr_v1.0_scaffold00047.120
CYP71	evm_27.model.AmTr_v1.0_scaffold00047.191
CYP71	evm_27.model.AmTr_v1.0_scaffold00047.192
CYP71	evm_27.model.AmTr_v1.0_scaffold00047.194
CYP71	evm_27.model.AmTr_v1.0_scaffold00047.195
CYP71	evm_27.model.AmTr_v1.0_scaffold00049.259
CYP71	evm_27.model.AmTr_v1.0_scaffold00059.221
CYP71	evm_27.model.AmTr_v1.0_scaffold00059.225
CYP71	evm_27.model.AmTr_v1.0_scaffold00059.226
CYP71	XP_020530192.1
CYP71	evm_27.model.AmTr_v1.0_scaffold00059.228
CYP71	evm_27.model.AmTr_v1.0_scaffold00059.229
CYP71	evm_27.model.AmTr_v1.0_scaffold00059.230
CYP71	evm_27.model.AmTr_v1.0_scaffold00059.231
CYP71	evm_27.model.AmTr_v1.0_scaffold00059.233
CYP71	evm_27.model.AmTr_v1.0_scaffold00066.178
CYP71	evm_27.model.AmTr_v1.0_scaffold00066.179
CYP71	evm_27.model.AmTr_v1.0_scaffold00066.180
CYP71	evm_27.model.AmTr_v1.0_scaffold00066.181
CYP71	evm_27.model.AmTr_v1.0_scaffold00066.182
CYP71	evm_27.model.AmTr_v1.0_scaffold00066.183
CYP71	evm_27.model.AmTr_v1.0_scaffold00066.184
CYP71	evm_27.model.AmTr_v1.0_scaffold00066.185
CYP71	evm_27.model.AmTr_v1.0_scaffold00066.186
CYP71	evm_27.model.AmTr_v1.0_scaffold00066.189
CYP71	evm_27.model.AmTr_v1.0_scaffold00067.194
CYP71	evm_27.model.AmTr_v1.0_scaffold00067.195
CYP71	evm_27.model.AmTr_v1.0_scaffold00069.158
CYP71	evm_27.model.AmTr_v1.0_scaffold00084.12
CYP71	evm_27.model.AmTr_v1.0_scaffold00084.14
CYP71	evm_27.model.AmTr_v1.0_scaffold00091.61
CYP71	evm_27.model.AmTr_v1.0_scaffold00091.62
CYP71	evm_27.model.AmTr_v1.0_scaffold00166.24
CYP71	evm_27.model.AmTr_v1.0_scaffold00166.32
CYP71	evm_27.model.AmTr_v1.0_scaffold00166.35
CYP71	evm_27.model.AmTr_v1.0_scaffold00174.10
CYP71	evm_27.model.AmTr_v1.0_scaffold00174.11
CYP71	evm_27.model.AmTr_v1.0_scaffold00174.12
CYP71	evm_27.model.AmTr_v1.0_scaffold00181.10
CYP71	evm_27.model.AmTr_v1.0_scaffold00181.11
CYP71	evm_27.model.AmTr_v1.0_scaffold00181.13
CYP71	evm_27.model.AmTr_v1.0_scaffold00181.14
CYP71	evm_27.model.AmTr_v1.0_scaffold00181.16
CYP71	evm_27.model.AmTr_v1.0_scaffold00181.19
CYP71	evm_27.model.AmTr_v1.0_scaffold00181.21
CYP71	evm_27.model.AmTr_v1.0_scaffold00181.22
CYP71	evm_27.model.AmTr_v1.0_scaffold00181.23
CYP71	evm_27.model.AmTr_v1.0_scaffold00181.25
CYP71	evm_27.model.AmTr_v1.0_scaffold00181.27
CYP71	evm_27.model.AmTr_v1.0_scaffold00181.28
CYP71	evm_27.model.AmTr_v1.0_scaffold00181.30
CYP71	evm_27.model.AmTr_v1.0_scaffold00181.31
CYP71	evm_27.model.AmTr_v1.0_scaffold00181.32
CYP71	evm_27.model.AmTr_v1.0_scaffold00181.33
CYP71	evm_27.model.AmTr_v1.0_scaffold00181.34
CYP71	evm_27.model.AmTr_v1.0_scaffold00181.35
CYP71	evm_27.model.AmTr_v1.0_scaffold00181.36
CYP71	evm_27.model.AmTr_v1.0_scaffold00181.7
CYP71	evm_27.model.AmTr_v1.0_scaffold00181.8
CYP71	evm_27.model.AmTr_v1.0_scaffold01143.2
CYP71	evm_27.model.AmTr_v1.0_scaffold01717.1
CYP71	evm_27.model.AmTr_v1.0_scaffold01717.2
CYP71	evm_27.model.AmTr_v1.0_scaffold02359.1
CYP71	evm_27.model.AmTr_v1.0_scaffold03082.1
CYP71	evm_27.model.AmTr_v1.0_scaffold03564.1
CYP71	evm_27.model.AmTr_v1.0_scaffold04502.1
CYP71	evm_27.model.AmTr_v1.0_scaffold04578.1
CYP71	evm_27.model.AmTr_v1.0_scaffold05343.1
CYP71	evm_27.model.AmTr_v1.0_scaffold05472.1
CYP72	evm_27.model.AmTr_v1.0_scaffold00045.151
CYP72	evm_27.model.AmTr_v1.0_scaffold00043.13
CYP72	evm_27.model.AmTr_v1.0_scaffold00009.253
CYP72	evm_27.model.AmTr_v1.0_scaffold00002.50
CYP72	evm_27.model.AmTr_v1.0_scaffold00002.51
CYP72	evm_27.model.AmTr_v1.0_scaffold00002.52
CYP72	evm_27.model.AmTr_v1.0_scaffold00002.53
CYP72	evm_27.model.AmTr_v1.0_scaffold00013.282
CYP72	evm_27.model.AmTr_v1.0_scaffold00013.283
CYP72	evm_27.model.AmTr_v1.0_scaffold00045.150
CYP72	evm_27.model.AmTr_v1.0_scaffold00047.77
CYP72	evm_27.model.AmTr_v1.0_scaffold00047.79
CYP72	evm_27.model.AmTr_v1.0_scaffold00047.80
CYP72	evm_27.model.AmTr_v1.0_scaffold00047.81
CYP72	evm_27.model.AmTr_v1.0_scaffold00047.83
CYP72	evm_27.model.AmTr_v1.0_scaffold00047.84
CYP72	evm_27.model.AmTr_v1.0_scaffold00047.85
CYP72	evm_27.model.AmTr_v1.0_scaffold00047.86
CYP72	evm_27.model.AmTr_v1.0_scaffold00047.87
CYP72	evm_27.model.AmTr_v1.0_scaffold00047.88
CYP72	evm_27.model.AmTr_v1.0_scaffold00047.89
CYP72	evm_27.model.AmTr_v1.0_scaffold00047.91
CYP72	evm_27.model.AmTr_v1.0_scaffold00047.92
CYP72	evm_27.model.AmTr_v1.0_scaffold00047.93
CYP72	evm_27.model.AmTr_v1.0_scaffold00047.94
CYP72	evm_27.model.AmTr_v1.0_scaffold00047.95
CYP72	evm_27.model.AmTr_v1.0_scaffold00047.97
CYP72	evm_27.model.AmTr_v1.0_scaffold00089.15
CYP72	evm_27.model.AmTr_v1.0_scaffold00117.63
CYP72	evm_27.model.AmTr_v1.0_scaffold00117.64
CYP72	evm_27.model.AmTr_v1.0_scaffold00117.65
CYP72	evm_27.model.AmTr_v1.0_scaffold00117.67
CYP72	evm_27.model.AmTr_v1.0_scaffold00156.42
CYP72	evm_27.model.AmTr_v1.0_scaffold00059.82
CYP72	evm_27.model.AmTr_v1.0_scaffold00059.83
CYP72	evm_27.model.AmTr_v1.0_scaffold00059.85
CYP72	evm_27.model.AmTr_v1.0_scaffold00042.17
CYP72	evm_27.model.AmTr_v1.0_scaffold00156.41
CYP74	evm_27.model.AmTr_v1.0_scaffold00007.294
CYP74	evm_27.model.AmTr_v1.0_scaffold00007.295
CYP74	evm_27.model.AmTr_v1.0_scaffold00059.204
CYP85	evm_27.model.AmTr_v1.0_scaffold00011.195
CYP85	evm_27.model.AmTr_v1.0_scaffold00012.224
CYP85	evm_27.model.AmTr_v1.0_scaffold00091.57
CYP85	evm_27.model.AmTr_v1.0_scaffold00049.133
CYP85	evm_27.model.AmTr_v1.0_scaffold00049.134
CYP85	evm_27.model.AmTr_v1.0_scaffold00049.135
CYP85	evm_27.model.AmTr_v1.0_scaffold00049.136
CYP85	evm_27.model.AmTr_v1.0_scaffold00049.137
CYP85	evm_27.model.AmTr_v1.0_scaffold00049.139
CYP85	evm_27.model.AmTr_v1.0_scaffold00062.122
CYP85	evm_27.model.AmTr_v1.0_scaffold00062.123
CYP85	evm_27.model.AmTr_v1.0_scaffold00062.139
CYP85	evm_27.model.AmTr_v1.0_scaffold00119.10
CYP85	evm_27.model.AmTr_v1.0_scaffold00119.9
CYP85	evm_27.model.AmTr_v1.0_scaffold00032.257
CYP85	evm_27.model.AmTr_v1.0_scaffold00077.64
CYP85	evm_27.model.AmTr_v1.0_scaffold00030.2
CYP85	evm_27.model.AmTr_v1.0_scaffold00061.116
CYP85	evm_27.model.AmTr_v1.0_scaffold00047.151
CYP85	evm_27.model.AmTr_v1.0_scaffold00047.152
CYP85	evm_27.model.AmTr_v1.0_scaffold00045.136
CYP85	evm_27.model.AmTr_v1.0_scaffold00171.20
CYP85	XP_006848630.3
CYP85	evm_27.model.AmTr_v1.0_scaffold00069.70
CYP85	evm_27.model.AmTr_v1.0_scaffold00002.430
CYP85	evm_27.model.AmTr_v1.0_scaffold00011.58
CYP85	evm_27.model.AmTr_v1.0_scaffold00149.33
CYP85	evm_27.model.AmTr_v1.0_scaffold00002.327
CYP85	evm_27.model.AmTr_v1.0_scaffold00029.413
CYP85	evm_27.model.AmTr_v1.0_scaffold00059.35
CYP85	evm_27.model.AmTr_v1.0_scaffold00064.7
CYP85	evm_27.model.AmTr_v1.0_scaffold00032.258
CYP86	evm_27.model.AmTr_v1.0_scaffold00004.23
CYP86	evm_27.model.AmTr_v1.0_scaffold00009.176
CYP86	evm_27.model.AmTr_v1.0_scaffold00029.351
CYP86	evm_27.model.AmTr_v1.0_scaffold00029.65
CYP86	evm_27.model.AmTr_v1.0_scaffold00060.102
CYP86	evm_27.model.AmTr_v1.0_scaffold00065.117
CYP86	evm_27.model.AmTr_v1.0_scaffold00166.37
CYP86	evm_27.model.AmTr_v1.0_scaffold00166.43
CYP86	evm_27.model.AmTr_v1.0_scaffold00002.482
CYP86	evm_27.model.AmTr_v1.0_scaffold00002.483
CYP86	evm_27.model.AmTr_v1.0_scaffold00013.150
CYP86	XP_011621790.1
CYP86	XP_011620723.1
CYP86	evm_27.model.AmTr_v1.0_scaffold00010.522
CYP86	evm_27.model.AmTr_v1.0_scaffold00069.157
CYP86	evm_27.model.AmTr_v1.0_scaffold00069.187
CYP97	evm_27.model.AmTr_v1.0_scaffold00094.10
CYP97	evm_27.model.AmTr_v1.0_scaffold00094.7
CYP97	evm_27.model.AmTr_v1.0_scaffold00094.9
CYP97	evm_27.model.AmTr_v1.0_scaffold00001.483
CYP97	evm_27.model.AmTr_v1.0_scaffold00030.103
CYP97	evm_27.model.AmTr_v1.0_scaffold00042.72
CYP97	evm_27.model.AmTr_v1.0_scaffold00120.41
CYP710	evm_27.model.AmTr_v1.0_scaffold00141.11
CYP711	evm_27.model.AmTr_v1.0_scaffold00036.59
CYP727	evm_27.model.AmTr_v1.0_scaffold00101.80
Selaginella moellendorffii
CYPclans	Gene ID	Gene Name
CYP51	SMOE_178739	SmCYP51G1
CYP71	SMOE_74427	SmCYP701C1
CYP71	SMOE_421373	SmCYP701C2
CYP71	SMOE_424982	SmCYP701C3
CYP71	SMOE_229947	SmCYP703C1
CYP71	SMOE_74166	SmCYP703C2
CYP71	SMOE_168443	SmCYP703D1
CYP71	SMOE_230667	SmCYP703D2
CYP71	SMOE_235879	SmCYP703E1
CYP71	SMOE_175973	SmCYP73A56
CYP71	SMOE_93385	SmCYP77C1
CYP71	SMOE_22493	SmCYP77C2
CYP71	SMOE_63552	SmCYP77D1
CYP71	SMOE_169986	SmCYP781A1
CYP71	SMOE_228641	SmCYP781B1
CYP71	SMOE_166599	SmCYP782A1
CYP71	SMOE_118120	SmCYP783A1
CYP71	SMOE_124363	SmCYP784A1
CYP71	SMOE_81338	SmCYP784B1
CYP71	SMOE_128662	SmCYP784B2
CYP71	SMOE_82394	SmCYP784B4
CYP71	SMOE_427487	SmCYP784B3P
CYP71	SMOE_158927	SmCYP785A1
CYP71	SMOE_422497	SmCYP785A2
CYP71	SMOE_118026	SmCYP785A3
CYP71	SMOE_426456	SmCYP785A4
CYP71	SMOE_445434	SmCYP785A5
CYP71	SMOE_117920	SmCYP785A6
CYP71	SMOE_117816	SmCYP785A7
CYP71	SMOE_113757	SmCYP785A8
CYP71	SMOE_271925	SmCYP785A9
CYP71	SMOE_183227	SmCYP785A10
CYP71	SMOE_407745	SmCYP785A11
CYP71	SMOE_111377	SmCYP786A1
CYP71	SMOE_111331	SmCYP786A2
CYP71	SMOE_90567	SmCYP786B1
CYP71	SMOE_77365	SmCYP787A1
CYP71	SMOE_15275	SmCYP787A2
CYP71	SMOE_113883	SmCYP787B1
CYP71	SMOE_165663	SmCYP787D1
CYP71	SMOE_124545	SmCYP787D2
CYP71	SMOE_124537	SmCYP787D3
CYP71	SMOE_158157	SmCYP787D4
CYP71	XP_002963471	SmCYP788A1
CYP71	SMOE_110820	SmCYP78A30
CYP71	SMOE_107475	SmCYP78A43
CYP71	SMOE_111015	SmCYP78A44
CYP71	SMOE_107419	SmCYP78A45
CYP71	SMOE_107837	SmCYP78A46
CYP71	SMOE_1587	SmCYP78A47
CYP71	SMOE_77009	SmCYP78A48
CYP71	SMOE_92671	SmCYP78A49
CYP71	SMOE_107558	SmCYP78A50
CYP71	SMOE_111062	SmCYP78A51
CYP71	SMOE_419267	SmCYP78A52
CYP71	SMOE_86204	SmCYP791A1
CYP71	SMOE_414697	SmCYP791A2
CYP71	SMOE_437557	SmCYP791B1
CYP71	SMOE_87054	SmCYP791B2
CYP71	SMOE_76773	SmCYP791C1
CYP71	SMOE_114008	SmCYP792A1
CYP71	SMOE_12227	SmCYP792A2
CYP71	SMOE_12223	SmCYP792A3
CYP71	SMOE_116635	SmCYP792A4
CYP71	SMOE_236973	SmCYP792A5
CYP71	SMOE_12239	SmCYP792A6
CYP71	SMOE_113951	SmCYP792A7
CYP71	SMOE_116580	SmCYP792A8
CYP71	SMOE_421935	SmCYP792A9
CYP71	SMOE_93267	SmCYP792A10
CYP71	SMOE_418209	SmCYP792A11
CYP71	SMOE_403386	SmCYP792A12
CYP71	SMOE_159093	SmCYP793B1
CYP71	SMOE_126936	SmCYP793B2
CYP71	SMOE_159100	SmCYP793B3
CYP71	SMOE_124314	SmCYP794A1
CYP71	SMOE_78844	SmCYP795A1
CYP71	SMOE_78293	SmCYP795A2
CYP71	SMOE_78910	SmCYP795A3
CYP71	SMOE_78680	SmCYP795A4
CYP71	SMOE_404307	SmCYP795A5
CYP71	SMOE_22308	SmCYP796A1
CYP71	SMOE_12447	SmCYP796B1
CYP71	SMOE_12450	SmCYP796B2
CYP71	SMOE_12440	SmCYP796B3
CYP71	SMOE_85436	SmCYP796B4
CYP71	SMOE_85404	SmCYP796B5
CYP71	SMOE_116408	SmCYP796B6
CYP71	SMOE_22371	SmCYP796B7
CYP71	SMOE_93924	SmCYP796B8
CYP71	SMOE_22372	SmCYP796B9
CYP71	SMOE_116301	SmCYP796B10
CYP71	SMOE_116184	SmCYP796B11
CYP71	SMOE_421782	SmCYP796B12
CYP71	SMOE_64553	SmCYP796B13
CYP71	SMOE_20611	SmCYP796C1
CYP71	SMOE_408377	SmCYP796C2
CYP71	SMOE_26356	SmCYP796C3
CYP71	SMOE_35341	SmCYP796C4
CYP71	SMOE_113134	SmCYP797A1
CYP71	SMOE_90256	SmCYP797B1
CYP71	SMOE_86187	SmCYP797B10
CYP71	SMOE_139115	SmCYP797B11
CYP71	SMOE_161090	SmCYP797B12
CYP71	SMOE_429099	SmCYP797B16
CYP71	SMOE_131964	SmCYP797B15
CYP71	XP_024520195.1	SmCYP797B17
CYP71	SMOE_90850	SmCYP797B2
CYP71	SMOE_90715	SmCYP797B3
CYP71	SMOE_90326	SmCYP797B4
CYP71	SMOE_78600	SmCYP797B5
CYP71	SMOE_78340	SmCYP797B7
CYP71	SMOE_404347	SmCYP797B8
CYP71	SMOE_78428	SmCYP797B9
CYP71	SMOE_127583	SmCYP797B6
CYP71	SMOE_90455	SmCYP797B13
CYP71	SMOE_7436	SmCYP797B14
CYP71	SMOE_11244	SmCYP797C1
CYP71	XP_024539935.1	SmCYP797C2
CYP71	SMOE_424622	SmCYP797C3
CYP71	SMOE_418925	SmCYP797C4
CYP71	SMOE_83018	SmCYP797D1
CYP71	SMOE_111723	SmCYP797E3
CYP71	SMOE_111866	SmCYP797E5
CYP71	SMOE_112052	SmCYP797E1
CYP71	SMOE_424897	SmCYP797E2
CYP71	SMOE_77761	SmCYP797F1
CYP71	SMOE_271116	SmCYP797G1
CYP71	SMOE_102826	SmCYP797G2
CYP71	SMOE_422266	SmCYP797G3
CYP71	SMOE_421431	SmCYP797H2
CYP71	SMOE_421437	SmCYP797H6
CYP71	SMOE_115322	SmCYP797H4
CYP71	SMOE_115634	SmCYP797H5
CYP71	SMOE_271465	SmCYP98A38
CYP72	SMOE_119072	SmCYP773A1
CYP72	SMOE_271071	SmCYP774A1
CYP72	SMOE_231182	SmCYP775A1
CYP72	SMOE_88220	SmCYP775B1
CYP72	SMOE_440934	SmCYP776A1
CYP72	SMOE_235399	SmCYP777A1
CYP72	SMOE_405479	SmCYP778A1
CYP72	SMOE_430406	SmCYP778A2
CYP72	SMOE_408940	SmCYP778A3
CYP72	SMOE_116233	SmCYP778A4
CYP72	SMOE_430410	SmCYP778A5
CYP72	SMOE_92836	SmCYP778B1
CYP72	SMOE_141802	SmCYP779A1
CYP72	SMOE_145354	SmCYP779A2
CYP72	SMOE_104195	SmCYP779B1
CYP72	SMOE_89087	SmCYP779B2
CYP72	SMOE_236984	SmCYP779B3
CYP72	SMOE_80290	SmCYP779C1
CYP72	SMOE_183651	SmCYP779C2
CYP72	SMOE_97810	SmCYP779D1
CYP72	SMOE_172829	SmCYP779D2
CYP72	SMOE_441830	SmCYP779D3
CYP72	SMOE_410423	SmCYP779E1
CYP72	SMOE_94002	SmCYP779E2
CYP72	SMOE_171715	SmCYP779E3
CYP72	SMOE_147392	SmCYP779E4
CYP72	SMOE_94261	SmCYP779E5
CYP72	SMOE_170849	SmCYP779E6
CYP72	SMOE_94367	SmCYP779E7
CYP72	SMOE_441298	SmCYP779E8
CYP72	SMOE_266618	SmCYP779E9
CYP72	SMOE_170843	SmCYP779E13
CYP72	SMOE_410461	SmCYP779E17
CYP72	SMOE_410449	SmCYP779E11
CYP72	SMOE_91564	SmCYP779E10
CYP72	SMOE_410445	SmCYP779E14
CYP72	SMOE_94541	SmCYP779E15
CYP72	SMOE_267282	SmCYP779E16
CYP72	SMOE_411574	SmCYP779E18
CYP72	SMOE_421742	SmCYP779E12
CYP72	SMOE_80863	SmCYP765
CYP74	SMOE_133317	SmCYP74J1
CYP74	SMOE_271334	SmCYP74K1
CYP74	SMOE_228572	SmCYP74K2
CYP74	SMOE_446021	SmCYP74K3
CYP74	SMOE_177201	SmCYP74K4
CYP74	SMOE_92382	SmCYP74L1
CYP74	SMOE_98717	SmCYP74L2
CYP74	SMOE_413157	SmCYP74L3
CYP74	SMOE_177485	SmCYP74M1
CYP74	SMOE_98212	SmCYP74M2
CYP74	SMOE_81998	SmCYP74M3
CYP85	SMOE_89153	SmCYP707A20
CYP85	SMOE_96503	SmCYP707A43
CYP85	SMOE_120985	SmCYP707B1
CYP85	SMOE_77991	SmCYP707B2
CYP85	SMOE_98891	SmCYP707C1
CYP85	SMOE_402287	SmCYP716J1
CYP85	SMOE_84634	SmCYP716K1
CYP85	SMOE_231370	SmCYP716L1
CYP85	SMOE_233532	SmCYP716M1
CYP85	SMOE_444868	SmCYP716N1
CYP85	SMOE_130337	SmCYP716P1
CYP85	SMOE_431878	SmCYP716P2
CYP85	SMOE_164454	SmCYP716P3
CYP85	SMOE_403029	SmCYP716P4
CYP85	SMOE_112151	SmCYP716P5
CYP85	SMOE_138879	SmCYP716P6
CYP85	SMOE_234244	SmCYP716P7
CYP85	SMOE_422692	SmCYP716P8
CYP85	SMOE_164926	SmCYP780A1
CYP85	SMOE_147479	SmCYP780A2
CYP85	SMOE_76045	SmCYP780A3
CYP85	SMOE_81507	SmCYP780A4
CYP85	SMOE_406804	SmCYP780A5
CYP85	SMOE_406845	SmCYP780A7
CYP85	SMOE_113458	SmCYP780A8
CYP85	SMOE_431307	SmCYP780A9
CYP85	SMOE_403650	SmCYP780A10
CYP85	SMOE_411693	SmCYP780A11
CYP85	SMOE_406844	SmCYP780A12
CYP85	SMOE_407046	SmCYP780B1
CYP85	SMOE_103517	SmCYP88E1
CYP85	SMOE_419505	SmCYP88E2
CYP85	SMOE_86321	SmCYP88F1
CYP85	SMOE_233379	SmCYP90E1
CYP85	SMOE_417566	SmCYP90E2
CYP85	SMOE_157387	SmCYP90E3
CYP85	SMOE_151754	SmCYP90E4
CYP85	SMOE_89147	SmCYP90F1
CYP86	SMOE_113847	SmCYP704B13
CYP86	SMOE_80855	SmCYP704B14
CYP86	SMOE_405166	SmCYP704B15
CYP86	SMOE_113735	SmCYP704B16
CYP86	XP_002963764.2	SmCYP704B17
CYP86	SMOE_111270	SmCYP704H1
CYP86	SMOE_418431	SmCYP704H2
CYP86	SMOE_151517	SmCYP704J1
CYP86	SMOE_124000	SmCYP86F3
CYP86	SMOE_111511	SmCYP94J1
CYP86	SMOE_128350	SmCYP94J2
CYP86	SMOE_233293	SmCYP94J3
CYP86	SMOE_76541	SmCYP94J4
CYP86	SMOE_83080	SmCYP94J6
CYP86	SMOE_406277	SmCYP94J7
CYP97	SMOE_407294	SmCYP97A14
CYP97	SMOE_145597	SmCYP97B18
CYP97	SMOE_186370	SmCYP97C15
CYP710	SMOE_75218	SmCYP710A21
CYP711	SMOE_96541	SmCYP711A17
Physcomitrella patens
CYP clans	Gene ID	Gene Name
CYP51	XP_001769413.1	PpCYP51G1
CYP71	XP_001782544.1	PpCYP701B1
CYP71	XP_001756284.1	PpCYP703B1
CYP71	XP_001776045.1	PpCYP703B2
CYP71	XP_001752061.1	PpCYP703B3
CYP71	XP_001781223.1	PpCYP73A48
CYP71	XP_001773868.1	PpCYP73A49
CYP71	XP_001773101.1	PpCYP73A50
CYP71	XP_001781937.1	PpCYP73A51
CYP71	XP_001782843.1	PpCYP758A1
CYP71	XP_001771214.1	PpCYP758B1
CYP71	XP_024362085.1	PpCYP758C1
CYP71	XP_024367048.1	PpCYP758C2
CYP71	XP_001773957.1	PpCYP758D1
CYP71	XP_001785493.1	PpCYP758E1
CYP71	XP_001751908.1	PpCYP758E2
CYP71	XP_001785825.1	PpCYP758E3
CYP71	XP_024387828.1	PpCYP758F1
CYP71	XP_001783513.1	PpCYP758F2
CYP71	XP_001772719.1
CYP71	XP_001780301.1
CYP71	XP_024367233.1
CYP71	XP_024377277.1	PpCYP761A1
CYP71	XP_024399080.1	PpCYP761B1
CYP71	XP_001786507.1	PpCYP761C1
CYP71	XP_024371881.1	PpCYP761D1
CYP71	XP_001767909.1	PpCYP761E1
CYP71	XP_024359282.1	PpCYP761E2
CYP71	XP_001762368.1
CYP71	XP_001762366.1
CYP71	XP_001785686.1	PpCYP78A27
CYP71	XP_001771134.1	PpCYP78A28
CYP71	XP_001768377.1	PpCYP78E1
CYP71	XP_024360823.1	PpCYP98A34
CYP71	XP_024398680.1	PpCYP752A1
CYP71	XP_001758524.1	PpCYP753A1
CYP71	XP_024385389.1	PpCYP753A2
CYP71	XP_001752380.1	PpCYP754A1
CYP71	XP_024362002.1	PpCYP754B1
CYP71	XP_024370847.1	PpCYP755A1
CYP71	XP_001768419.1	PpCYP756A1
CYP71	XP_001751566.1	PpCYP756A2
CYP71	XP_001780067.1	PpCYP757A1
CYP71	XP_001767245.1	PpCYP759A1
CYP71	XP_001773465.1	PpCYP760A1
CYP71	XP_001764484.1	PpCYP760A2
CYP71	XP_024389792.1	PpCYP767A1
CYP72	XP_001757558.1	PpCYP765A1
CYP72	XP_001772816.1	PpCYP766A1
CYP72	XP_001756400.1	PpCYP766B1
CYP72	XP_001778279.1	PpCYP766C1
CYP72	XP_001775094.1
CYP74	XP_001767870.1	PpCYP74A1
CYP74	XP_001759629.1	PpCYP74A8
CYP74	XP_001764985.1	PpCYP74G1
CYP85	XP_001755044.1	PpCYP716F1
CYP85	XP_001762633.1
CYP85	XP_024363339.1	PpCYP762A1
CYP85	XP_001780535.1	PpCYP763A1
CYP85	XP_001766299.1	PpCYP763B1
CYP85	XP_001756790.1	PpCYP763B2
CYP86	XP_001764503.1	PpCYP704B6
CYP86	XP_001764611.1	PpCYP704B7
CYP86	XP_001768338.1	PpCYP704D1
CYP86	XP_001781614.1	PpCYP704F1
CYP86	XP_001782495.1	PpCYP86F1
CYP86	XP_001760399.1	PpCYP86F2
CYP86	XP_001781706.1	PpCYP94G1
CYP86	XP_001763206.1	PpCYP94H1
CYP97	XP_001783943.1	PpCYP97A8
CYP97	XP_001769554.1	PpCYP97B8
CYP97	XP_001781608.1	PpCYP97C5
CYP710	XP_001756483.1	PpCYP710A13
CYP710	XP_001785110.1	PpCYP710A14
CYP746	XP_001774589.1	PpCYP746B1
CYP727	XP_024377915.1
Marchantia polymorpha
CYP clans	Gene ID	Gene Name
CYP51	Mapoly0003s0192.1
CYP71	Mapoly0010s0184.1
CYP71	Mapoly0038s0036.1
CYP71	Mapoly0038s0052.1
CYP71	Mapoly0039s0038.1
CYP71	Mapoly0041s0103.1
CYP71	Mapoly0048s0022.1
CYP71	Mapoly0057s0084.1
CYP71	Mapoly0081s0008.1
CYP71	Mapoly0081s0009.1
CYP71	Mapoly0084s0010.1
CYP71	Mapoly0084s0023.1
CYP71	Mapoly0095s0013.1
CYP71	Mapoly0129s0029.1
CYP71	Mapoly0130s0002.1
CYP71	Mapoly0130s0003.1
CYP71	Mapoly0132s0024.1
CYP71	Mapoly0140s0010.1
CYP71	Mapoly0163s0018.1
CYP71	Mapoly1342s0001.1
CYP71	Mapoly0001s0071.1
CYP71	Mapoly0001s0289.1
CYP71	Mapoly0003s0006.1
CYP71	Mapoly0003s0266.1
CYP71	Mapoly0004s0177.1
CYP71	Mapoly0004s0182.1
CYP71	Mapoly0004s0227.1
CYP71	Mapoly0007s0252.1
CYP71	Mapoly0008s0190.1
CYP71	Mapoly0008s0192.1
CYP71	Mapoly0011s0066.1
CYP71	Mapoly0019s0185.1
CYP71	Mapoly0022s0191.1
CYP71	Mapoly0022s0193.1
CYP71	Mapoly0025s0014.1
CYP71	Mapoly0030s0129.1
CYP71	Mapoly0031s0060.1
CYP71	Mapoly0034s0001.1
CYP71	Mapoly0037s0087.1
CYP71	Mapoly0055s0085.1
CYP71	Mapoly0055s0086.1
CYP71	Mapoly0056s0066.1
CYP71	Mapoly0060s0089.1
CYP71	Mapoly0067s0051.1
CYP71	Mapoly0083s0097.1
CYP71	Mapoly0085s0030.1
CYP71	Mapoly0086s0077.1
CYP71	Mapoly0087s0026.1
CYP71	Mapoly0092s0036.1
CYP71	Mapoly0093s0001.1
CYP71	Mapoly0094s0036.1
CYP71	Mapoly0094s0078.1
CYP71	Mapoly0094s0079.1
CYP71	Mapoly0094s0080.1
CYP71	Mapoly0095s0035.1
CYP71	Mapoly0106s0004.1
CYP71	Mapoly0109s0053.1
CYP71	Mapoly0121s0031.1
CYP71	Mapoly0122s0058.1
CYP71	Mapoly0122s0060.1
CYP71	Mapoly0122s0061.1
CYP71	Mapoly0137s0036.1
CYP71	Mapoly0142s0024.1
CYP71	Mapoly0146s0002.1
CYP71	Mapoly0146s0005.1
CYP71	Mapoly0146s0007.1
CYP71	Mapoly0149s0006.1
CYP71	Mapoly0177s0022.1
CYP71	Mapoly0197s0009.1
CYP71	Mapoly0201s0001.1
CYP71	Mapoly0201s0002.1
CYP71	Mapoly0202s0019.1
CYP71	Mapoly0214s0008.1
CYP71	Mapoly0249s0001.1
CYP71	Mapoly0254s0002.1
CYP71	Mapoly0260s0001.1
CYP71	Mapoly0264s0001.1
CYP71	Mapoly0596s0001.1
CYP71	Mapoly0751s0001.1
CYP71	Mapoly1191s0001.1
CYP71	Mapoly1902s0001.1
CYP71	Mapoly1958s0001.1
CYP71	Mapoly2351s0001.1
CYP71	Mapoly2423s0001.1
CYP71	Mapoly4414s0001.1
CYP72	Mapoly0007s0258.1
CYP72	Mapoly0022s0190.1
CYP72	Mapoly0022s0192.1
CYP72	Mapoly0024s0025.1
CYP72	Mapoly0045s0010.1
CYP72	Mapoly0052s0003.1
CYP72	Mapoly0078s0054.1
CYP72	Mapoly0108s0061.1
CYP74	Mapoly0160s0030.1
CYP74	Mapoly0185s0014.1
CYP85	Mapoly0002s0331.1
CYP85	Mapoly0003s0125.1
CYP85	Mapoly0005s0139.1
CYP85	Mapoly0009s0139.1
CYP85	Mapoly0010s0197.1
CYP85	Mapoly0013s0071.1
CYP85	Mapoly0014s0215.1
CYP85	Mapoly0020s0131.1
CYP85	Mapoly0021s0062.1
CYP85	Mapoly0023s0011.1
CYP85	Mapoly0025s0085.1
CYP85	Mapoly0029s0146.1
CYP85	Mapoly0033s0061.1
CYP85	Mapoly0039s0043.1
CYP85	Mapoly0053s0052.1
CYP85	Mapoly0066s0096.1
CYP85	Mapoly0074s0091.1
CYP85	Mapoly0074s0092.1
CYP85	Mapoly0090s0052.1
CYP85	Mapoly0129s0043.1
CYP85	Mapoly0401s0001.1
CYP86	Mapoly0001s0122.1
CYP86	Mapoly0005s0090.1
CYP86	Mapoly0009s0080.1
CYP86	Mapoly0021s0144.1
CYP86	Mapoly0023s0003.1
CYP86	Mapoly0031s0023.1
CYP86	Mapoly0037s0114.1
CYP86	Mapoly0037s0123.1
CYP86	Mapoly0039s0047.1
CYP86	Mapoly0041s0021.1
CYP86	Mapoly0041s0022.1
CYP86	Mapoly0041s0041.1
CYP86	Mapoly0050s0016.1
CYP86	Mapoly0052s0046.1
CYP86	Mapoly0063s0015.1
CYP86	Mapoly0063s0016.1
CYP86	Mapoly0066s0002.1
CYP86	Mapoly0066s0005.1
CYP86	Mapoly0066s0006.1
CYP86	Mapoly0075s0042.1
CYP86	Mapoly0141s0021.1
CYP86	Mapoly0144s0022.1
CYP86	Mapoly0144s0023.1
CYP86	Mapoly0144s0024.1
CYP86	Mapoly0173s0023.1
CYP86	Mapoly0203s0017.1
CYP97	Mapoly0011s0135.1
CYP97	Mapoly0028s0136.1
CYP97	Mapoly0245s0001.1
CYP710	Mapoly0045s0151.1
CYP710	Mapoly0103s0038.1
CYP727	Mapoly0060s0066.1
Anthoceros angustus
CYP clans	Gene ID	Gene Name
CYP51	AANG012994
CYP71	AANG004216
CYP71	AANG004667
CYP71	AANG008092
CYP71	AANG009680
CYP71	AANG009689
CYP71	AANG009690
CYP71	AANG009691
CYP71	AANG012089
CYP71	AANG000107
CYP71	AANG000351
CYP71	AANG000841
CYP71	AANG001331
CYP71	AANG004926
CYP71	AANG004927
CYP71	AANG004929
CYP71	AANG005524
CYP71	AANG005827
CYP71	AANG005829
CYP71	AANG005994
CYP71	AANG006188
CYP71	AANG006992
CYP71	AANG007413
CYP71	AANG007953
CYP71	AANG008673
CYP71	AANG008693
CYP71	AANG009059
CYP71	AANG009835
CYP71	AANG009915
CYP71	AANG010098
CYP71	AANG010101
CYP71	AANG010108
CYP71	AANG010113
CYP71	AANG010114
CYP71	AANG010116
CYP71	AANG010117
CYP71	AANG010118
CYP71	AANG010119
CYP71	AANG010120
CYP71	AANG010125
CYP71	AANG010127
CYP71	AANG010917
CYP71	AANG010920
CYP71	AANG010972
CYP71	AANG011125
CYP71	AANG011126
CYP71	AANG011138
CYP71	AANG011613
CYP71	AANG012377
CYP71	AANG012378
CYP71	AANG012398
CYP71	AANG013739
CYP71	AANG014050
CYP71	AANG014269
CYP71	AANG014529
CYP71	AANG014612
CYP71	AANG014613
CYP72	AANG009811
CYP72	AANG001274
CYP72	AANG009812
CYP72	AANG008054
CYP72	AANG001382
CYP72	AANG001412
CYP72	AANG010525
CYP72	AANG001384
CYP72	AANG001385
CYP72	AANG002321
CYP72	AANG007096
CYP72	AANG003779
CYP72	AANG010494
CYP74	AANG012100
CYP85	AANG000183
CYP85	AANG000495
CYP85	AANG001111
CYP85	AANG001112
CYP85	AANG002889
CYP85	AANG002890
CYP85	AANG003290
CYP85	AANG003293
CYP85	AANG003295
CYP85	AANG003296
CYP85	AANG003562
CYP85	AANG003855
CYP85	AANG003857
CYP85	AANG003883
CYP85	AANG004171
CYP85	AANG004382
CYP85	AANG004468
CYP85	AANG005251
CYP85	AANG005604
CYP85	AANG005605
CYP85	AANG005606
CYP85	AANG006034
CYP85	AANG006523
CYP85	AANG006524
CYP85	AANG006578
CYP85	AANG006582
CYP85	AANG007216
CYP85	AANG007974
CYP85	AANG008262
CYP85	AANG008265
CYP85	AANG008266
CYP85	AANG008406
CYP85	AANG009306
CYP85	AANG009867
CYP85	AANG010861
CYP85	AANG011567
CYP85	AANG011791
CYP85	AANG011836
CYP85	AANG012972
CYP85	AANG013334
CYP85	AANG013374
CYP85	AANG013375
CYP85	AANG013467
CYP85	AANG013505
CYP85	AANG013740
CYP85	AANG013741
CYP86	AANG002696
CYP86	AANG003047
CYP86	AANG003416
CYP86	AANG008021
CYP86	AANG011653
CYP86	AANG013294
CYP86	AANG013295
CYP86	AANG013296
CYP86	AANG013655
CYP86	AANG013790
CYP86	AANG013805
CYP97	AANG009798
CYP97	AANG011020
CYP97	AANG012455
CYP710	AANG008910
CYP710	AANG012075
CYP727	AANG004153
CYP747	AANG007535
Klebsormidium nitens
CYP clans	Gene ID	Gene Name
CYP51	GAQ81767.1
CYP71	GAQ79790.1
CYP71	GAQ79651.1
CYP71	GAQ90003.1
CYP71	GAQ84861.1
CYP72	GAQ83768.1
CYP72	GAQ84494.1
CYP72	GAQ78241.1
CYP72	GAQ88908.1
CYP72	GAQ88940.1
CYP74	GAQ84582.1
CYP85	GAQ79836.1
CYP85	GAQ91436.1
CYP86	GAQ83188.1
CYP86	GAQ93432.1
CYP86	GAQ83985.1
CYP86	GAQ82680.1
CYP97	GAQ79315.1
CYP97	GAQ83134.1
CYP97	GAQ91885.1
CYP710	GAQ90843.1
CYP711	GAQ88955.1
CYP711	GAQ86604.1
CYP711	GAQ88956.1
CYP711	GAQ88536.1
CYP746	GAQ84433.1
CYP727	GAQ88617.1
CYP727	GAQ79994.1
CYP727	GAQ78722.1
CYP727	GAQ78723.1
CYP747	GAQ90647.1
Unclassified	GAQ84467.1
Unclassified	GAQ92807.1
Unclassified	GAQ78251.1
Chlamydomonas reinhardtii
CYP clans	Gene ID	Gene Name
CYP51	Cre02.g092350.t1.2
CYP97	Cre02.g142266.t1.1
CYP97	Cre16.g678437.t1.1
CYP97	Cre08.g373100.t1.1
CYP97	Cre01.g027550.t1.1
CYP710	Cre11.g467527.t1.1
CYP746	Cre01.g038500.t1.2
CYP746	Cre08.g384000.t1.1
CYP746	Cre04.g220387.t1.1
CYP746	Cre05.g234100.t1.2
CYP747	Cre01.g003850.t1.1
Unclassified	Cre07.g325000.t1.1
Unclassified	Cre16.g648200.t1.2
Unclassified	Cre09.g397734.t1.1
Unclassified	Cre09.g397216.t1.1
Unclassified	Cre09.g397105.t1.1
Unclassified	Cre09.g397031.t1.1
Unclassified	Cre09.g396994.t1.1
Unclassified	Cre07.g354450.t1.2
Unclassified	Cre07.g354400.t1.1
Unclassified	Cre07.g354350.t1.1
Unclassified	Cre07.g340850.t1.2
Unclassified	Cre14.g626400.t1.2
Unclassified	Cre01.g054250.t1.2
Unclassified	Cre17.g731750.t1.1
Unclassified	Cre16.g659200.t1.1
Unclassified	Cre11.g467627.t1.1
Unclassified	Cre10.g427500.t1.2
Unclassified	Cre10.g427350.t1.1
Unclassified	Cre10.g426950.t1.2
Unclassified	Cre10.g426750.t1.2
Unclassified	Cre10.g426700.t1.1
Unclassified	Cre10.g426600.t1.2
Unclassified	Cre09.g399402.t2.1
Unclassified	Cre07.g356250.t1.1
Unclassified	Cre03.g166900.t1.1
Unclassified	Cre03.g161250.t1.2
Unclassified	Cre02.g144250.t1.1
Unclassified	Cre01.g007950.t1.1

## Sheet: Supplementary Table 28
Supplementary Table 28. KEGG annotation of cytochrome P450 genes in Anthoceros angustus.
Gene	KEGG term	Name	Description	Enzyme nomenclature
AANG012994	K05917	CYP51	sterol 14alpha-demethylase	EC:1.14.14.154
AANG010113	K05280	CYP75B1	flavonoid 3'-monooxygenase	EC:1.14.14.82
AANG010117	K13083	CYP75A	flavonoid 3',5'-hydroxylase	EC:1.14.14.81
AANG010119	K05280	CYP75B1	flavonoid 3'-monooxygenase	EC:1.14.14.82
AANG010116	K13083	CYP75A	flavonoid 3',5'-hydroxylase	EC:1.14.14.81
AANG010120	K13083	CYP75A	flavonoid 3',5'-hydroxylase	EC:1.14.14.81
AANG007953	K05280	CYP75B1	flavonoid 3'-monooxygenase	EC:1.14.14.82
AANG009059	K05280	CYP75B1	flavonoid 3'-monooxygenase	EC:1.14.14.82
AANG006188	K13083	CYP75A	flavonoid 3',5'-hydroxylase	EC:1.14.14.81
AANG005994	K05280	CYP75B1	flavonoid 3'-monooxygenase	EC:1.14.14.82
AANG012378	K05280	CYP75B1	flavonoid 3'-monooxygenase	EC:1.14.14.82
AANG012377	K13083	CYP75A	flavonoid 3',5'-hydroxylase	EC:1.14.14.81
AANG010098	K05280	CYP75B1	flavonoid 3'-monooxygenase	EC:1.14.14.82
AANG000351	K05280	CYP75B1	flavonoid 3'-monooxygenase	EC:1.14.14.82
AANG008693	K05280	CYP75B1	flavonoid 3'-monooxygenase	EC:1.14.14.82
AANG010101	K05280	CYP75B1	flavonoid 3'-monooxygenase	EC:1.14.14.82
AANG010125	K05280	CYP75B1	flavonoid 3'-monooxygenase	EC:1.14.14.82
AANG014613	K05280	CYP75B1	flavonoid 3'-monooxygenase	EC:1.14.14.82
AANG014612	K05280	CYP75B1	flavonoid 3'-monooxygenase	EC:1.14.14.82
AANG012398	K13083	CYP75A	flavonoid 3',5'-hydroxylase	EC:1.14.14.81
AANG010108	K13083	CYP75A	flavonoid 3',5'-hydroxylase	EC:1.14.14.81
AANG010114	K05280	CYP75B1	flavonoid 3'-monooxygenase	EC:1.14.14.82
AANG010118	K05280	CYP75B1	flavonoid 3'-monooxygenase	EC:1.14.14.82
AANG009835	-	-	cytochrome P450 71A1-like	-
AANG008673	-	-	cytochrome P450 71A1-like	-
AANG014050	-	-	cytochrome P450 71A1-like	-
AANG010127	-	-	cytochrome P450 71A1-like	-
AANG010920	-	-	cytochrome P450 71A1-like	-
AANG010917	K13083	CYP75A	flavonoid 3',5'-hydroxylase	EC:1.14.14.81
AANG010972	K05280	CYP75B1	flavonoid 3'-monooxygenase	EC:1.14.14.82
AANG007413	K05280	CYP75B1	flavonoid 3'-monooxygenase	EC:1.14.14.82
AANG014529	K13083	CYP75A	flavonoid 3',5'-hydroxylase	EC:1.14.14.81
AANG013739	K05280	CYP75B1	flavonoid 3'-monooxygenase	EC:1.14.14.82
AANG011613	K13083	CYP75A	flavonoid 3',5'-hydroxylase	EC:1.14.14.81
AANG011126	K13083	CYP75A	flavonoid 3',5'-hydroxylase	EC:1.14.14.81
AANG011125	K05280	CYP75B1	flavonoid 3'-monooxygenase	EC:1.14.14.82
AANG005524	K05280	CYP75B1	flavonoid 3'-monooxygenase	EC:1.14.14.82
AANG011138	K05280	CYP75B1	flavonoid 3'-monooxygenase	EC:1.14.14.82
AANG001331	K20623	CYP92A6	cytochrome P450 71A1-like	-
AANG005827	K20623	CYP92A6	cytochrome P450 71A1-like	-
AANG005829	K20623	CYP92A6	cytochrome P450 71A1-like	-
AANG014269	K20623	CYP92A6	cytochrome P450 71A1-like	-
AANG009915	K20623	CYP92A6	cytochrome P450 71A1-like	-
AANG000107	K20623	CYP92A6	cytochrome P450 71A1-like	-
AANG006992	K09754	CYP98A	coumaroylquinate(coumaroylshikimate) 3'-monooxygenase	EC:1.14.13.36
AANG000841	K20619	CYP78A	cytochrome P450 family 78 subfamily A	-
AANG004667	K04122	CYP701	ent-kaurene oxidase	EC:1.14.13.78
AANG004929	K20496	CYP703A2	laurate 7-monooxygenase	EC:1.14.13.206
AANG004926	K20496	CYP703A2	laurate 7-monooxygenase	EC:1.14.13.206
AANG004927	K20496	CYP703A2	laurate 7-monooxygenase	EC:1.14.13.206
AANG004216	K00487	CYP73A	trans-cinnamate 4-monooxygenase	EC:1.14.13.11
AANG012089	K00487	CYP73A	trans-cinnamate 4-monooxygenase	EC:1.14.13.11
AANG008092	K00487	CYP73A	trans-cinnamate 4-monooxygenase	EC:1.14.13.11
AANG009689	K21995	CYP77A4	unsaturated fatty acid epoxidase	EC:1.14.-.-
AANG009691	K21995	CYP77A4	unsaturated fatty acid epoxidase	EC:1.14.-.-
AANG009690	K21995	CYP77A4	unsaturated fatty acid epoxidase	EC:1.14.-.-
AANG009680	K21995	CYP77A4	unsaturated fatty acid epoxidase	EC:1.14.-.-
AANG001274	-	-	cytochrome P450 CYP72A219-like	-
AANG001382	-	-	cytochrome P450 CYP72A219-like	-
AANG010525	-	-	cytochrome P450 CYP72A219-like	-
AANG001384	-	-	cytochrome P450 CYP72A219-like	-
AANG001385	-	-	cytochrome P450 CYP72A219-like	-
AANG001412	-	-	cytochrome P450 CYP72A219-like	-
AANG010494	-	-	cytochrome P450 72A15-like	-
AANG009812	K20660	CYP736A	biphenyl-4-hydroxylase	-
AANG009811	K20660	CYP736A	biphenyl-4-hydroxylase	-
AANG008054	K20660	CYP736A	biphenyl-4-hydroxylase	-
AANG002321	K10717	CYP735A	cytokinin trans-hydroxylase	-
AANG007096	K10717	CYP735A	cytokinin trans-hydroxylase	-
AANG003779	K10717	CYP735A	cytokinin trans-hydroxylase	-
AANG012100	K01723	CYP74	hydroperoxide dehydratase	EC:4.2.1.92
AANG006582	K09843	CYP707A	(+)-abscisic acid 8'-hydroxylase	EC:1.14.14.137
AANG003290	K09843	CYP707A	(+)-abscisic acid 8'-hydroxylase	EC:1.14.14.137
AANG003562	K09843	CYP707A	(+)-abscisic acid 8'-hydroxylase	EC:1.14.14.137
AANG005605	K09843	CYP707A	(+)-abscisic acid 8'-hydroxylase	EC:1.14.14.137
AANG004171	K09843	CYP707A	(+)-abscisic acid 8'-hydroxylase	EC:1.14.14.137
AANG002889	K09843	CYP707A	(+)-abscisic acid 8'-hydroxylase	EC:1.14.14.137
AANG013467	K09843	CYP707A	(+)-abscisic acid 8'-hydroxylase	EC:1.14.14.137
AANG003855	K09843	CYP707A	(+)-abscisic acid 8'-hydroxylase	EC:1.14.14.137
AANG001112	K09843	CYP707A	(+)-abscisic acid 8'-hydroxylase	EC:1.14.14.137
AANG013334	K09843	CYP707A	(+)-abscisic acid 8'-hydroxylase	EC:1.14.14.137
AANG000183	K09843	CYP707A	(+)-abscisic acid 8'-hydroxylase	EC:1.14.14.137
AANG013375	K09843	CYP707A	(+)-abscisic acid 8'-hydroxylase	EC:1.14.14.137
AANG003883	K09843	CYP707A	(+)-abscisic acid 8'-hydroxylase	EC:1.14.14.137
AANG013740	K09843	CYP707A	(+)-abscisic acid 8'-hydroxylase	EC:1.14.14.137
AANG013505	K09843	CYP707A	(+)-abscisic acid 8'-hydroxylase	EC:1.14.14.137
AANG006524	K09843	CYP707A	(+)-abscisic acid 8'-hydroxylase	EC:1.14.14.137
AANG006034	K09843	CYP707A	(+)-abscisic acid 8'-hydroxylase	EC:1.14.14.137
AANG004468	K09843	CYP707A	(+)-abscisic acid 8'-hydroxylase	EC:1.14.14.137
AANG011567	K09843	CYP707A	(+)-abscisic acid 8'-hydroxylase	EC:1.14.14.137
AANG007974	K09843	CYP707A	(+)-abscisic acid 8'-hydroxylase	EC:1.14.14.137
AANG000495	K09843	CYP707A	(+)-abscisic acid 8'-hydroxylase	EC:1.14.14.137
AANG005606	K09843	CYP707A	(+)-abscisic acid 8'-hydroxylase	EC:1.14.14.137
AANG011791	K09843	CYP707A	(+)-abscisic acid 8'-hydroxylase	EC:1.14.14.137
AANG003857	K09843	CYP707A	(+)-abscisic acid 8'-hydroxylase	EC:1.14.14.137
AANG006523	K09843	CYP707A	(+)-abscisic acid 8'-hydroxylase	EC:1.14.14.137
AANG002890	K09843	CYP707A	(+)-abscisic acid 8'-hydroxylase	EC:1.14.14.137
AANG013374	K09843	CYP707A	(+)-abscisic acid 8'-hydroxylase	EC:1.14.14.137
AANG009867	K09843	CYP707A	(+)-abscisic acid 8'-hydroxylase	EC:1.14.14.137
AANG006578	K09843	CYP707A	(+)-abscisic acid 8'-hydroxylase	EC:1.14.14.137
AANG004382	K09843	CYP707A	(+)-abscisic acid 8'-hydroxylase	EC:1.14.14.137
AANG003296	K09843	CYP707A	(+)-abscisic acid 8'-hydroxylase	EC:1.14.14.137
AANG013741	K09843	CYP707A	(+)-abscisic acid 8'-hydroxylase	EC:1.14.14.137
AANG001111	K09843	CYP707A	(+)-abscisic acid 8'-hydroxylase	EC:1.14.14.137
AANG003293	K09843	CYP707A	(+)-abscisic acid 8'-hydroxylase	EC:1.14.14.137
AANG003295	K09843	CYP707A	(+)-abscisic acid 8'-hydroxylase	EC:1.14.14.137
AANG005604	K09843	CYP707A	(+)-abscisic acid 8'-hydroxylase	EC:1.14.14.137
AANG008262	K09843	CYP707A	(+)-abscisic acid 8'-hydroxylase	EC:1.14.14.137
AANG008265	K09843	CYP707A	(+)-abscisic acid 8'-hydroxylase	EC:1.14.14.137
AANG008266	K09843	CYP707A	(+)-abscisic acid 8'-hydroxylase	EC:1.14.14.137
AANG011836	K09843	CYP707A	(+)-abscisic acid 8'-hydroxylase	EC:1.14.14.137
AANG005251	K09588	CYP90A1	cytochrome P450 family 90 subfamily A polypeptide 1	EC:1.14.-.-
AANG012972	K09588	CYP90A1	cytochrome P450 family 90 subfamily A polypeptide 1	EC:1.14.-.-
AANG008406	K04123	CYP88	ent-kaurenoic acid hydroxylase	EC:1.14.13.79
AANG007216	K04123	CYP88	ent-kaurenoic acid hydroxylase	EC:1.14.13.79
AANG009306	K04123	CYP88	ent-kaurenoic acid hydroxylase	EC:1.14.13.79
AANG010861	K04123	CYP88	ent-kaurenoic acid hydroxylase	EC:1.14.13.79
AANG003416	K15402	CYP86B1	fatty acid omega-hydroxylase	EC:1.14.-.-
AANG013655	K15402	CYP86B1	fatty acid omega-hydroxylase	EC:1.14.-.-
AANG008021	K15402	CYP86B1	fatty acid omega-hydroxylase	EC:1.14.-.-
AANG013790	K20769	CYP94A5	fatty acid omega-hydroxylase	EC:1.14.-.-
AANG002696	K20665	CYP94B	jasmonoyl-L-amino acid 12-hydroxylase	EC:1.14.14.48
AANG013805	K20624	CYP94C1	fatty acid hydroxylase	EC:1.14.14.49
AANG003047	K20495	CYP704B1	long-chain fatty acid omega-monooxygenase	EC:1.14.14.80
AANG011653	K20495	CYP704B1	long-chain fatty acid omega-monooxygenase	EC:1.14.14.80
AANG013295	K20495	CYP704B1	long-chain fatty acid omega-monooxygenase	EC:1.14.14.80
AANG013294	K20495	CYP704B1	long-chain fatty acid omega-monooxygenase	EC:1.14.14.80
AANG013296	K20495	CYP704B1	long-chain fatty acid omega-monooxygenase	EC:1.14.14.80
AANG012455	K15747	CYP97A3	beta-ring hydroxylase	EC:1.14.-.-
AANG011020	-	-	cytochrome P450 97B2	-
AANG009798	K09837	CYP97C1	carotene epsilon-monooxygenase	EC:1.14.99.45
AANG012075	K09832	CYP710A	sterol 22-desaturase	EC:1.14.19.41
AANG008910	K09832	CYP710A	sterol 22-desaturase	EC:1.14.19.41
AANG004153	K07428	CYP4X	cytochrome P450 family 4 subfamily X	EC:1.14.14.1
AANG007535	-	-	CYP747	-

## Sheet: Supplementary Table 29
Supplementary Table 29. Anotation of tandemly arrayed genes in the Anthoceros angustus genome.
Array ID/gene ID	Gene location				GO_MF	GO_BP	GO_CC	KEGG	Interpro	Pfam
>Tandom_space10_No.1
AANG011298	scaffold60	198508	200554	-	-	GO:0009405//pathogenesis	GO:0005576//extracellular region	-	IPR008375//Staphylococcus aureus exotoxin;IPR018391//Pyrrolo-quinoline quinone beta-propeller repeat	PF13360//PQQ_2
AANG011301	scaffold60	298191	299218	+	-	-	-	-	IPR004058//Zeta tubulin	-
AANG011302	scaffold60	299919	301983	+	GO:0004871//signal transducer activity	GO:0007165//signal transduction	-	-	IPR002211//Lymphocyte-specific protein;IPR018391//Pyrrolo-quinoline quinone beta-propeller repeat	PF13360//PQQ_2
>Tandom_space10_No.2
AANG009489	scaffold45	347594	348403	-	GO:0004993//serotonin receptor activity	GO:0007186//G-protein coupled receptor signaling pathway;GO:0007268//synaptic transmission;GO:0032098//regulation of appetite	GO:0005887//integral to plasma membrane	K15078//structure-specific endonuclease subunit SLX1 [EC:3.6.1.-]	IPR001520//5-Hydroxytryptamine 4 receptor;IPR002885//Pentatricopeptide repeat	PF01535//PPR;PF13041//PPR_2
AANG009490	scaffold45	350982	354992	+	GO:0015079//potassium ion transmembrane transporter activity	GO:0006813//potassium ion transport	GO:0005886//plasma membrane	K15271//ATP-dependent DNA helicase HFM1/MER3 [EC:3.6.4.12]	IPR002885//Pentatricopeptide repeat;IPR006036//Potassium uptake protein TrkA	PF13041//PPR_2;PF01535//PPR;PF13812//PPR_3
AANG009492	scaffold45	434453	436876	+	GO:0016301//kinase activity;GO:0016774//phosphotransferase activity, carboxyl group as acceptor	GO:0008152//metabolic process;GO:0016310//phosphorylation	GO:0005622//intracellular	K15078//structure-specific endonuclease subunit SLX1 [EC:3.6.1.-]	IPR000890//Aliphatic acid kinase, short-chain;IPR002885//Pentatricopeptide repeat	PF01535//PPR;PF13041//PPR_2;PF13812//PPR_3;PF14432//DYW_deaminase;PF13431//TPR_17
AANG009494	scaffold45	438564	440177	+	GO:0016620//oxidoreductase activity, acting on the aldehyde or oxo group of donors, NAD or NADP as acceptor	GO:0055114//oxidation-reduction process	-	K15271//ATP-dependent DNA helicase HFM1/MER3 [EC:3.6.4.12]	IPR002885//Pentatricopeptide repeat;IPR020831//Glyceraldehyde/Erythrose phosphate dehydrogenase family	PF13041//PPR_2;PF01535//PPR
AANG009498	scaffold45	453069	455051	-	GO:0003677//DNA binding	GO:0006355//regulation of transcription, DNA-dependent	-	K15271//ATP-dependent DNA helicase HFM1/MER3 [EC:3.6.4.12]	IPR002885//Pentatricopeptide repeat;IPR004058//Zeta tubulin;IPR006197//Peptidase S24, LexA-like	PF13041//PPR_2;PF01535//PPR;PF13812//PPR_3
AANG009506	scaffold45	548313	550568	-	-	-	-	K15078//structure-specific endonuclease subunit SLX1 [EC:3.6.1.-]	IPR002885//Pentatricopeptide repeat;IPR009149//BR22	PF13041//PPR_2;PF01535//PPR;PF13812//PPR_3;PF14432//DYW_deaminase
AANG009507	scaffold45	550951	551811	+	GO:0015079//potassium ion transmembrane transporter activity	GO:0006813//potassium ion transport	GO:0005886//plasma membrane	K15078//structure-specific endonuclease subunit SLX1 [EC:3.6.1.-]	IPR002885//Pentatricopeptide repeat;IPR006036//Potassium uptake protein TrkA	PF13812//PPR_3;PF01535//PPR
AANG009511	scaffold45	562704	565640	+	-	-	-	K15271//ATP-dependent DNA helicase HFM1/MER3 [EC:3.6.4.12]	IPR002885//Pentatricopeptide repeat;IPR003066//Salmonella invasion protein InvJ	PF13041//PPR_2;PF01535//PPR;PF13812//PPR_3
AANG009520	scaffold45	602131	605844	-	-	GO:0006520//cellular amino acid metabolic process	-	K15271//ATP-dependent DNA helicase HFM1/MER3 [EC:3.6.4.12]	IPR002885//Pentatricopeptide repeat;IPR006034//Asparaginase/glutaminase	PF13041//PPR_2;PF01535//PPR;PF13812//PPR_3
AANG009522	scaffold45	609125	610597	+	GO:0004942//anaphylatoxin receptor activity;GO:0016491//oxidoreductase activity;GO:0046872//metal ion binding	GO:0006935//chemotaxis;GO:0055114//oxidation-reduction process	GO:0016021//integral to membrane	K15271//ATP-dependent DNA helicase HFM1/MER3 [EC:3.6.4.12]	IPR002234//Anaphylatoxin chemotactic receptor family;IPR002885//Pentatricopeptide repeat;IPR008335//Eukaryotic molybdopterin oxidoreductase	PF13041//PPR_2;PF01535//PPR;PF13812//PPR_3
AANG009523	scaffold45	611186	612145	+	GO:0005520//insulin-like growth factor binding	-	GO:0005576//extracellular region	K15078//structure-specific endonuclease subunit SLX1 [EC:3.6.1.-]	IPR002885//Pentatricopeptide repeat;IPR022322//Insulin-like growth factor-binding protein 1	PF01535//PPR;PF13812//PPR_3
AANG009524	scaffold45	613493	615844	+	-	-	-	K15078//structure-specific endonuclease subunit SLX1 [EC:3.6.1.-]	IPR002885//Pentatricopeptide repeat;IPR023277//Aquaporin 8	PF01535//PPR;PF13041//PPR_2;PF14432//DYW_deaminase
AANG009525	scaffold45	619407	630431	+	GO:0001614//purinergic nucleotide receptor activity;GO:0005216//ion channel activity;GO:0005524//ATP binding	GO:0006811//ion transport	GO:0016020//membrane	K15078//structure-specific endonuclease subunit SLX1 [EC:3.6.1.-]	IPR002885//Pentatricopeptide repeat;IPR003047//P2X4 purinoceptor	PF01535//PPR;PF13041//PPR_2;PF14432//DYW_deaminase
AANG009527	scaffold45	640188	642143	-	GO:0004190//aspartic-type endopeptidase activity;GO:0016491//oxidoreductase activity;GO:0046872//metal ion binding	GO:0006509//membrane protein ectodomain proteolysis;GO:0055114//oxidation-reduction process	GO:0005794//Golgi apparatus	K15078//structure-specific endonuclease subunit SLX1 [EC:3.6.1.-]	IPR002885//Pentatricopeptide repeat;IPR008335//Eukaryotic molybdopterin oxidoreductase;IPR009121//Peptidase A1, beta-site APP cleaving enzyme 2, BACE 2	PF01535//PPR;PF13041//PPR_2;PF14432//DYW_deaminase
AANG009528	scaffold45	646506	648515	-	GO:0004190//aspartic-type endopeptidase activity	GO:0006509//membrane protein ectodomain proteolysis	GO:0005794//Golgi apparatus	K15271//ATP-dependent DNA helicase HFM1/MER3 [EC:3.6.4.12]	IPR002885//Pentatricopeptide repeat;IPR009121//Peptidase A1, beta-site APP cleaving enzyme 2, BACE 2	PF13041//PPR_2;PF01535//PPR;PF12854//PPR_1
AANG009530	scaffold45	656857	659553	-	GO:0004553//hydrolase activity, hydrolyzing O-glycosyl compounds	GO:0005975//carbohydrate metabolic process	-	K15078//structure-specific endonuclease subunit SLX1 [EC:3.6.1.-]	IPR002241//Glycoside hydrolase, family 27;IPR002885//Pentatricopeptide repeat	PF01535//PPR;PF13041//PPR_2;PF12854//PPR_1;PF14432//DYW_deaminase
AANG009531	scaffold45	660323	660808	-	GO:0005506//iron ion binding;GO:0009055//electron carrier activity;GO:0016705//oxidoreductase activity, acting on paired donors, with incorporation or reduction of molecular oxygen;GO:0020037//heme binding	GO:0006807//nitrogen compound metabolic process;GO:0055114//oxidation-reduction process	-	K15078//structure-specific endonuclease subunit SLX1 [EC:3.6.1.-]	IPR001128//Cytochrome P450;IPR002401//Cytochrome P450, E-class, group I;IPR005483//Carbamoyl-phosphate synthase large subunit, CPSase domain	PF14432//DYW_deaminase
AANG009533	scaffold45	670184	670949	-	GO:0016519//gastric inhibitory peptide receptor activity	GO:0007186//G-protein coupled receptor signaling pathway	GO:0016020//membrane	-	IPR001749//GPCR, family 2, gastric inhibitory polypeptide receptor	-
AANG009534	scaffold45	672885	675401	+	-	-	-	K15271//ATP-dependent DNA helicase HFM1/MER3 [EC:3.6.4.12]	IPR000533//Tropomyosin;IPR001507//Zona pellucida domain;IPR002885//Pentatricopeptide repeat;IPR020478//AT hook-like	PF01535//PPR;PF13041//PPR_2;PF12854//PPR_1
AANG009536	scaffold45	682090	684801	+	GO:0008234//cysteine-type peptidase activity	GO:0006508//proteolysis	-	K15078//structure-specific endonuclease subunit SLX1 [EC:3.6.1.-]	IPR001507//Zona pellucida domain;IPR001730//Potyvirus NIa protease (NIa-pro) domain;IPR002885//Pentatricopeptide repeat	PF01535//PPR;PF13041//PPR_2;PF12854//PPR_1;PF14432//DYW_deaminase;PF13432//TPR_16
AANG009537	scaffold45	689235	691943	-	-	-	-	K15078//structure-specific endonuclease subunit SLX1 [EC:3.6.1.-]	IPR002885//Pentatricopeptide repeat;IPR009149//BR22	PF01535//PPR;PF13041//PPR_2;PF12854//PPR_1;PF14432//DYW_deaminase
AANG009538	scaffold45	702259	704862	-	GO:0004930//G-protein coupled receptor activity	GO:0007186//G-protein coupled receptor signaling pathway	GO:0016021//integral to membrane	K15078//structure-specific endonuclease subunit SLX1 [EC:3.6.1.-]	IPR002885//Pentatricopeptide repeat;IPR022335//G protein-coupled receptor 153	PF01535//PPR;PF13041//PPR_2;PF14432//DYW_deaminase
AANG009547	scaffold45	750555	753227	-	GO:0015269//calcium-activated potassium channel activity	GO:0006813//potassium ion transport	GO:0016020//membrane	K15271//ATP-dependent DNA helicase HFM1/MER3 [EC:3.6.4.12]	IPR002885//Pentatricopeptide repeat;IPR003929//Potassium channel, calcium-activated, BK, alpha subunit	PF13041//PPR_2;PF01535//PPR;PF13812//PPR_3
>Tandom_space10_No.3
AANG002063	scaffold6	1288228	1290066	-	GO:0016491//oxidoreductase activity;GO:0045735//nutrient reservoir activity;GO:0046872//metal ion binding	GO:0055114//oxidation-reduction process	-	K15078//structure-specific endonuclease subunit SLX1 [EC:3.6.1.-]	IPR001376//Gliadin, alpha/beta;IPR002885//Pentatricopeptide repeat;IPR008335//Eukaryotic molybdopterin oxidoreductase	PF01535//PPR;PF13041//PPR_2;PF14432//DYW_deaminase
AANG002065	scaffold6	1293129	1293881	+	GO:0004994//somatostatin receptor activity	GO:0007186//G-protein coupled receptor signaling pathway;GO:0008285//negative regulation of cell proliferation	GO:0016021//integral to membrane	K15078//structure-specific endonuclease subunit SLX1 [EC:3.6.1.-]	IPR001116//Somatostatin receptor 1;IPR002885//Pentatricopeptide repeat	PF01535//PPR;PF13041//PPR_2
AANG002066	scaffold6	1296576	1299776	+	GO:0004601//peroxidase activity;GO:0020037//heme binding	GO:0006979//response to oxidative stress;GO:0055114//oxidation-reduction process	-	K15271//ATP-dependent DNA helicase HFM1/MER3 [EC:3.6.4.12]	IPR000823//Plant peroxidase;IPR002885//Pentatricopeptide repeat	PF13041//PPR_2;PF01535//PPR;PF13812//PPR_3
>Tandom_space10_No.4
AANG005972	scaffold20	1278157	1279812	+	GO:0003924//GTPase activity;GO:0005525//GTP binding	GO:0006184//GTP catabolic process;GO:0007017//microtubule-based process;GO:0051258//protein polymerization	GO:0005737//cytoplasm;GO:0005874//microtubule;GO:0043234//protein complex	K07374//tubulin alpha	IPR000158//Cell division protein FtsZ;IPR000217//Tubulin;IPR003008//Tubulin/FtsZ, GTPase domain;IPR018316//Tubulin/FtsZ, 2-layer sandwich domain	PF00091//Tubulin;PF03953//Tubulin_C
AANG005975	scaffold20	1329042	1330283	+	GO:0015288//porin activity	GO:0006810//transport;GO:0007017//microtubule-based process	GO:0005874//microtubule;GO:0016020//membrane	K07374//tubulin alpha	IPR000217//Tubulin;IPR002299//Porin, Neisseria sp. type	-
>Tandom_space10_No.5
AANG007864	scaffold33	966431	966964	-	-	-	-	K15078//structure-specific endonuclease subunit SLX1 [EC:3.6.1.-]	IPR001623//DnaJ domain;IPR002885//Pentatricopeptide repeat;IPR023277//Aquaporin 8	PF13041//PPR_2
AANG007868	scaffold33	974233	975315	+	-	-	-	K15078//structure-specific endonuclease subunit SLX1 [EC:3.6.1.-]	IPR002885//Pentatricopeptide repeat;IPR004357//Type IV secretion system CagX conjugation protein	PF01535//PPR;PF13041//PPR_2
>Tandom_space10_No.6
AANG008884	scaffold41	159272	162981	-	-	-	-	K15078//structure-specific endonuclease subunit SLX1 [EC:3.6.1.-]	IPR002885//Pentatricopeptide repeat;IPR003066//Salmonella invasion protein InvJ	PF01535//PPR;PF13041//PPR_2;PF13812//PPR_3;PF14432//DYW_deaminase
AANG008891	scaffold41	188541	189235	-	GO:0004930//G-protein coupled receptor activity	GO:0007186//G-protein coupled receptor signaling pathway	GO:0016021//integral to membrane	-	IPR022335//G protein-coupled receptor 153	-
>Tandom_space10_No.7
AANG004780	scaffold21	613173	615318	-	GO:0004497//monooxygenase activity;GO:0019825//oxygen binding;GO:0020037//heme binding	GO:0055114//oxidation-reduction process	-	K15271//ATP-dependent DNA helicase HFM1/MER3 [EC:3.6.4.12]	IPR002885//Pentatricopeptide repeat;IPR020469//Cytochrome P450, CYP2 family	PF13041//PPR_2;PF01535//PPR
AANG004783	scaffold21	625599	631939	+	-	GO:0007155//cell adhesion	-	K15271//ATP-dependent DNA helicase HFM1/MER3 [EC:3.6.4.12]	IPR002885//Pentatricopeptide repeat;IPR003992//Pertactin	PF13041//PPR_2;PF01535//PPR;PF13812//PPR_3
AANG004785	scaffold21	634450	637098	-	GO:0005198//structural molecule activity	GO:0001539//ciliary or flagellar motility	GO:0009428//bacterial-type flagellum basal body, distal rod, P ring;GO:0030288//outer membrane-bounded periplasmic space	K15271//ATP-dependent DNA helicase HFM1/MER3 [EC:3.6.4.12]	IPR001782//Flagellar P-ring protein;IPR002885//Pentatricopeptide repeat	PF13041//PPR_2;PF01535//PPR
AANG004793	scaffold21	697183	700359	-	GO:0005507//copper ion binding;GO:0008131//primary amine oxidase activity;GO:0048038//quinone binding	GO:0009308//amine metabolic process;GO:0055114//oxidation-reduction process	-	K15271//ATP-dependent DNA helicase HFM1/MER3 [EC:3.6.4.12]	IPR000269//Copper amine oxidase;IPR002885//Pentatricopeptide repeat	PF13041//PPR_2;PF01535//PPR;PF12854//PPR_1
AANG004803	scaffold21	773327	774847	-	-	GO:0007154//cell communication	GO:0005922//connexon complex	K15271//ATP-dependent DNA helicase HFM1/MER3 [EC:3.6.4.12]	IPR002271//Gap junction beta-5 protein (Cx30.3);IPR002885//Pentatricopeptide repeat	PF01535//PPR;PF13041//PPR_2;PF12854//PPR_1
>Tandom_space10_No.8
AANG012292	scaffold76	84974	85638	-	GO:0008889//glycerophosphodiester phosphodiesterase activity	GO:0006071//glycerol metabolic process	-	K01126//glycerophosphoryl diester phosphodiesterase [EC:3.1.4.46]	IPR004129//Glycerophosphoryl diester phosphodiesterase;IPR023252//Aurora borealis protein	PF03009//GDPD
AANG012293	scaffold76	87082	90346	-	GO:0008889//glycerophosphodiester phosphodiesterase activity	GO:0006071//glycerol metabolic process	GO:0016020//membrane	K01126//glycerophosphoryl diester phosphodiesterase [EC:3.1.4.46]	IPR001414//Ocular albinism protein, type 1;IPR004129//Glycerophosphoryl diester phosphodiesterase	PF03009//GDPD
>Tandom_space10_No.9
AANG004672	scaffold14	1611690	1612465	-	GO:0015232//heme transporter activity	GO:0015886//heme transport;GO:0017004//cytochrome complex assembly	GO:0016020//membrane	-	IPR003569//Cytochrome c-type biogenesis protein CcbS;IPR006683//Thioesterase superfamily	PF03061//4HBT
AANG004673	scaffold14	1612764	1613444	+	-	GO:0006281//DNA repair	GO:0005634//nucleus	-	IPR003021//Rad1/Rec1/Rad17;IPR006683//Thioesterase superfamily	PF03061//4HBT
>Tandom_space10_No.10
AANG006578	scaffold25	113306	115689	+	GO:0004497//monooxygenase activity;GO:0005506//iron ion binding;GO:0009055//electron carrier activity;GO:0016705//oxidoreductase activity, acting on paired donors, with incorporation or reduction of molecular oxygen;GO:0020037//heme binding	GO:0055114//oxidation-reduction process	-	K09843//(+)-abscisic acid 8'-hydroxylase [EC:1.14.13.93]	IPR001128//Cytochrome P450;IPR002403//Cytochrome P450, E-class, group IV	PF00067//p450
AANG006582	scaffold25	133021	134701	+	GO:0005506//iron ion binding;GO:0009055//electron carrier activity;GO:0016705//oxidoreductase activity, acting on paired donors, with incorporation or reduction of molecular oxygen;GO:0020037//heme binding	GO:0055114//oxidation-reduction process	-	K04123//ent-kaurenoic acid hydroxylase [EC:1.14.13.79]	IPR001128//Cytochrome P450;IPR002401//Cytochrome P450, E-class, group I	PF00067//p450
>Tandom_space10_No.11
AANG005934	scaffold20	1025177	1027146	+	GO:0004942//anaphylatoxin receptor activity;GO:0005215//transporter activity	GO:0006810//transport;GO:0006935//chemotaxis	GO:0016020//membrane;GO:0016021//integral to membrane	K14638//solute carrier family 15 (peptide/histidine transporter), member 3/4	IPR000109//Proton-dependent oligopeptide transporter family;IPR002234//Anaphylatoxin chemotactic receptor family	PF00854//PTR2
AANG005936	scaffold20	1029825	1032254	+	GO:0005215//transporter activity	GO:0006810//transport	GO:0016020//membrane	K14638//solute carrier family 15 (peptide/histidine transporter), member 3/4	IPR000109//Proton-dependent oligopeptide transporter family;IPR002229//Blood group Rhesus C/E/D polypeptide	PF00854//PTR2
AANG005944	scaffold20	1089280	1091262	-	GO:0005215//transporter activity;GO:0005249//voltage-gated potassium channel activity	GO:0006810//transport;GO:0006813//potassium ion transport	GO:0016020//membrane;GO:0016021//integral to membrane	K14638//solute carrier family 15 (peptide/histidine transporter), member 3/4	IPR000109//Proton-dependent oligopeptide transporter family;IPR004350//Potassium channel, voltage dependent, Kv2.1	PF00854//PTR2
AANG005945	scaffold20	1093213	1095544	-	GO:0005215//transporter activity	GO:0006810//transport;GO:0007155//cell adhesion	GO:0009289//pilus;GO:0016020//membrane	K14638//solute carrier family 15 (peptide/histidine transporter), member 3/4	IPR000109//Proton-dependent oligopeptide transporter family;IPR004086//P pili tip fibrillum PapE protein, Escherichia coli	PF00854//PTR2
>Tandom_space10_No.12
AANG006414	scaffold24	422150	423418	+	GO:0004871//signal transducer activity;GO:0005198//structural molecule activity;GO:0005509//calcium ion binding;GO:0005515//protein binding	GO:0007156//homophilic cell adhesion;GO:0007165//signal transduction	GO:0016020//membrane;GO:0019028//viral capsid	-	IPR001810//F-box domain;IPR002126//Cadherin;IPR002211//Lymphocyte-specific protein;IPR004080//Foot-and-mouth disease virus VP1 coat	PF00646//F-box
AANG006415	scaffold24	424468	425658	+	GO:0003677//DNA binding;GO:0003707//steroid hormone receptor activity;GO:0005496//steroid binding;GO:0005515//protein binding	GO:0006355//regulation of transcription, DNA-dependent;GO:0043401//steroid hormone mediated signaling pathway	GO:0005634//nucleus	-	IPR000128//Progesterone receptor;IPR001810//F-box domain	PF00646//F-box
>Tandom_space10_No.13
AANG008995	scaffold41	872411	873259	+	GO:0003723//RNA binding;GO:0003735//structural constituent of ribosome;GO:0005198//structural molecule activity	GO:0006412//translation	GO:0015934//large ribosomal subunit;GO:0019028//viral capsid	K14775//ribosome biogenesis protein UTP30	IPR001399//VP6 blue-tongue virus inner capsid protein;IPR002143//Ribosomal protein L1	PF00687//Ribosomal_L1
AANG009000	scaffold41	900370	901371	+	GO:0003723//RNA binding;GO:0003735//structural constituent of ribosome	GO:0006412//translation	GO:0015934//large ribosomal subunit	K14775//ribosome biogenesis protein UTP30	IPR002143//Ribosomal protein L1;IPR009149//BR22	PF00687//Ribosomal_L1
>Tandom_space10_No.14
AANG002572	scaffold7	569262	570913	+	GO:0003735//structural constituent of ribosome;GO:0005509//calcium ion binding	GO:0006412//translation;GO:0007156//homophilic cell adhesion	GO:0005622//intracellular;GO:0005840//ribosome;GO:0016020//membrane	-	IPR001865//Ribosomal protein S2;IPR002126//Cadherin;IPR011692//Stress up-regulated Nod 19	PF07712//SURNod19
AANG002573	scaffold7	572806	574799	+	GO:0005525//GTP binding	-	GO:0005737//cytoplasm	-	IPR000158//Cell division protein FtsZ;IPR011692//Stress up-regulated Nod 19	PF07712//SURNod19
AANG002574	scaffold7	575740	577652	+	GO:0004993//serotonin receptor activity	GO:0007186//G-protein coupled receptor signaling pathway;GO:0007268//synaptic transmission;GO:0032098//regulation of appetite	GO:0005887//integral to plasma membrane	-	IPR001520//5-Hydroxytryptamine 4 receptor;IPR011692//Stress up-regulated Nod 19	PF07712//SURNod19
>Tandom_space10_No.15
AANG002172	scaffold6	1970548	1971858	-	GO:0003677//DNA binding;GO:0003918//DNA topoisomerase type II (ATP-hydrolyzing) activity;GO:0005524//ATP binding	GO:0006265//DNA topological change	GO:0005694//chromosome	-	IPR005737//DNA topoisomerase IV, subunit B, Gram-negative	-
AANG002182	scaffold6	2052372	2053582	+	-	-	-	-	IPR000108//Neutrophil cytosol factor 2 p67phox	-
>Tandom_space10_No.16
AANG005872	scaffold20	456932	458284	+	GO:0004969//histamine receptor activity;GO:0016491//oxidoreductase activity;GO:0046872//metal ion binding	GO:0006954//inflammatory response;GO:0007186//G-protein coupled receptor signaling pathway;GO:0007204//elevation of cytosolic calcium ion concentration;GO:0043408//regulation of MAPK cascade;GO:0055114//oxidation-reduction process	GO:0016021//integral to membrane	K08244//alpha-glucan, water dikinase [EC:2.7.9.4]	IPR008102//Histamine H4 receptor;IPR008335//Eukaryotic molybdopterin oxidoreductase	-
AANG005873	scaffold20	462360	463346	+	GO:0005198//structural molecule activity	-	GO:0019028//viral capsid	K08244//alpha-glucan, water dikinase [EC:2.7.9.4]	IPR001399//VP6 blue-tongue virus inner capsid protein	-
>Tandom_space10_No.17
AANG009936	scaffold49	240315	240891	-	GO:0005044//scavenger receptor activity;GO:0005158//insulin receptor binding;GO:0005506//iron ion binding;GO:0010181//FMN binding	GO:0006289//nucleotide-excision repair;GO:0006351//transcription, DNA-dependent;GO:0055114//oxidation-reduction process	GO:0000439//core TFIIH complex;GO:0016020//membrane	K03142//transcription initiation factor TFIIH subunit 2	IPR001094//Flavodoxin;IPR001190//SRCR domain;IPR002404//Insulin receptor substrate-1, PTB;IPR007198//Ssl1-like;IPR012170//TFIIH subunit Ssl1/p44	PF04056//Ssl1
AANG009937	scaffold49	240954	241247	-	GO:0008138//protein tyrosine/serine/threonine phosphatase activity	GO:0006470//protein dephosphorylation	-	K03142//transcription initiation factor TFIIH subunit 2	IPR020405//Atypical dual specificity phosphatase, subfamily A	-
>Tandom_space10_No.18
AANG005686	scaffold18	669418	674984	+	-	-	-	K15271//ATP-dependent DNA helicase HFM1/MER3 [EC:3.6.4.12]	IPR002885//Pentatricopeptide repeat	PF13041//PPR_2;PF01535//PPR
AANG005687	scaffold18	677227	678945	-	GO:0004308//exo-alpha-sialidase activity	GO:0009405//pathogenesis	-	K15271//ATP-dependent DNA helicase HFM1/MER3 [EC:3.6.4.12]	IPR002885//Pentatricopeptide repeat;IPR008377//Trypanosome sialidase	PF13041//PPR_2;PF01535//PPR
AANG005693	scaffold18	769499	772225	-	GO:0003700//sequence-specific DNA binding transcription factor activity;GO:0018836//alkylmercury lyase activity;GO:0020037//heme binding	GO:0006355//regulation of transcription, DNA-dependent;GO:0046413//organomercury catabolic process	-	K15271//ATP-dependent DNA helicase HFM1/MER3 [EC:3.6.4.12]	IPR000524//Transcription regulator HTH, GntR;IPR001199//Cytochrome b5-like heme/steroid binding domain;IPR002885//Pentatricopeptide repeat;IPR004927//Alkylmercury lyase	PF13041//PPR_2;PF01535//PPR;PF13812//PPR_3
AANG005703	scaffold18	841966	845013	-	-	GO:0007155//cell adhesion;GO:0019058//viral infectious cycle;GO:0019062//viral attachment to host cell	-	K15271//ATP-dependent DNA helicase HFM1/MER3 [EC:3.6.4.12]	IPR000931//Adenovirus fibre protein;IPR002885//Pentatricopeptide repeat	PF13041//PPR_2;PF01535//PPR
AANG005704	scaffold18	845902	849858	-	-	-	GO:0016021//integral to membrane	K15271//ATP-dependent DNA helicase HFM1/MER3 [EC:3.6.4.12]	IPR002885//Pentatricopeptide repeat;IPR004933//Type specific antigen	PF13041//PPR_2;PF01535//PPR;PF12854//PPR_1;PF13812//PPR_3
>Tandom_space10_No.19
AANG008525	scaffold37	928201	930480	+	GO:0003677//DNA binding	GO:0006355//regulation of transcription, DNA-dependent	GO:0000785//chromatin;GO:0005634//nucleus	K15082//DNA repair protein RAD7	IPR000116//High mobility group, HMG-I/HMG-Y;IPR006553//Leucine-rich repeat, cysteine-containing subtype;IPR020478//AT hook-like	-
AANG008531	scaffold37	957604	958935	-	GO:0005149//interleukin-1 receptor binding	GO:0006954//inflammatory response;GO:0006955//immune response	GO:0005576//extracellular region	K15082//DNA repair protein RAD7	IPR003295//Interleukin-1, alpha IL1A;IPR006553//Leucine-rich repeat, cysteine-containing subtype	PF13516//LRR_6;PF13504//LRR_7
AANG008533	scaffold37	966332	967234	-	GO:0005198//structural molecule activity	GO:0001539//ciliary or flagellar motility	GO:0009420//bacterial-type flagellum filament	-	IPR001492//Flagellin	-
>Tandom_space10_No.20
AANG010990	scaffold58	59563	60733	-	GO:0003924//GTPase activity;GO:0005525//GTP binding;GO:0030273//melanin-concentrating hormone receptor activity	GO:0007218//neuropeptide signaling pathway	GO:0016021//integral to membrane	K01528//dynamin GTPase [EC:3.6.5.5]	IPR000375//Dynamin central domain;IPR001401//Dynamin, GTPase domain;IPR004047//Melanin-concentrating hormone 1 receptor;IPR022812//Dynamin superfamily	PF00350//Dynamin_N;PF01031//Dynamin_M
AANG010991	scaffold58	66141	67568	-	GO:0003924//GTPase activity;GO:0005525//GTP binding;GO:0008188//neuropeptide receptor activity	GO:0007186//G-protein coupled receptor signaling pathway	GO:0016021//integral to membrane	K01528//dynamin GTPase [EC:3.6.5.5]	IPR000375//Dynamin central domain;IPR001401//Dynamin, GTPase domain;IPR001623//DnaJ domain;IPR009150//Neuropeptide B/W receptor family;IPR022812//Dynamin superfamily	PF00350//Dynamin_N;PF01031//Dynamin_M
>Tandom_space10_No.21
AANG001728	scaffold5	1276486	1278006	-	GO:0003735//structural constituent of ribosome;GO:0004185//serine-type carboxypeptidase activity	GO:0006412//translation;GO:0006508//proteolysis	GO:0005622//intracellular;GO:0005840//ribosome	K13289//cathepsin A (carboxypeptidase C) [EC:3.4.16.5]	IPR001563//Peptidase S10, serine carboxypeptidase;IPR001865//Ribosomal protein S2	PF00450//Peptidase_S10
AANG001729	scaffold5	1278335	1279816	-	GO:0004185//serine-type carboxypeptidase activity;GO:0005249//voltage-gated potassium channel activity	GO:0006508//proteolysis;GO:0006813//potassium ion transport	GO:0008076//voltage-gated potassium channel complex	K13289//cathepsin A (carboxypeptidase C) [EC:3.4.16.5]	IPR001563//Peptidase S10, serine carboxypeptidase;IPR004053//Potassium channel, voltage dependent, Kv1.6	PF00450//Peptidase_S10
AANG001730	scaffold5	1279950	1280818	-	GO:0004185//serine-type carboxypeptidase activity	GO:0006508//proteolysis	-	K13289//cathepsin A (carboxypeptidase C) [EC:3.4.16.5]	IPR001563//Peptidase S10, serine carboxypeptidase;IPR008378//Ubiquitous surface protein	PF00450//Peptidase_S10
>Tandom_space10_No.22
AANG010525	scaffold55	227474	232341	-	GO:0005506//iron ion binding;GO:0009055//electron carrier activity;GO:0016705//oxidoreductase activity, acting on paired donors, with incorporation or reduction of molecular oxygen;GO:0020037//heme binding	GO:0055114//oxidation-reduction process	-	K10717//cytokinin trans-hydroxylase	IPR001128//Cytochrome P450	PF00067//p450
AANG010526	scaffold55	232410	233417	-	GO:0005506//iron ion binding;GO:0009055//electron carrier activity;GO:0016491//oxidoreductase activity;GO:0016705//oxidoreductase activity, acting on paired donors, with incorporation or reduction of molecular oxygen;GO:0020037//heme binding	GO:0055114//oxidation-reduction process	-	K10717//cytokinin trans-hydroxylase	IPR001128//Cytochrome P450;IPR001613//Flavin amine oxidase	PF00067//p450
>Tandom_space10_No.23
AANG003835	scaffold11	592512	593261	+	GO:0015343//siderophore transmembrane transporter activity;GO:0031992//energy transducer activity	GO:0006511//ubiquitin-dependent protein catabolic process;GO:0015891//siderophore transport	GO:0030288//outer membrane-bounded periplasmic space	K03094//S-phase kinase-associated protein 1	IPR001232//SKP1 component;IPR003538//Gram-negative bacterial TonB protein;IPR016072//SKP1 component, dimerisation;IPR016073//SKP1 component, POZ domain	PF01466//Skp1;PF03931//Skp1_POZ
AANG003839	scaffold11	601744	602441	+	-	GO:0006511//ubiquitin-dependent protein catabolic process	-	K03094//S-phase kinase-associated protein 1	IPR000533//Tropomyosin;IPR001232//SKP1 component;IPR016072//SKP1 component, dimerisation;IPR016073//SKP1 component, POZ domain	PF01466//Skp1;PF03931//Skp1_POZ
>Tandom_space10_No.24
AANG002337	scaffold19	1108909	1110123	+	GO:0004519//endonuclease activity;GO:0005102//receptor binding	GO:0009405//pathogenesis;GO:0009617//response to bacterium;GO:0019835//cytolysis	-	-	IPR003060//Pyocin S killer protein	-
AANG002338	scaffold19	1142608	1143141	+	-	GO:0007155//cell adhesion	-	-	IPR006129//Adhesin B	-
>Tandom_space10_No.25
AANG000170	scaffold1	1289244	1294737	-	GO:0008234//cysteine-type peptidase activity	GO:0006508//proteolysis	-	-	IPR001730//Potyvirus NIa protease (NIa-pro) domain;IPR021099//Plant organelle RNA recognition domain	PF11955//PORR
AANG000173	scaffold1	1303370	1304955	+	GO:0003677//DNA binding	GO:0006334//nucleosome assembly	GO:0000786//nucleosome	-	IPR005819//Histone H5;IPR021099//Plant organelle RNA recognition domain	PF11955//PORR
>Tandom_space10_No.26
AANG000690	scaffold2	1552957	1553523	-	GO:0005515//protein binding	GO:0007154//cell communication	GO:0005922//connexon complex	K13420//LRR receptor-like serine/threonine-protein kinase FLS2 [EC:2.7.11.1]	IPR001611//Leucine-rich repeat;IPR002266//Gap junction alpha-8 protein (Cx50);IPR025875//Leucine rich repeat 4	PF12799//LRR_4
AANG000692	scaffold2	1576450	1576977	-	GO:0004672//protein kinase activity;GO:0005044//scavenger receptor activity;GO:0005524//ATP binding	GO:0006468//protein phosphorylation;GO:0007154//cell communication	GO:0005922//connexon complex;GO:0016020//membrane	K00924//[EC:2.7.1.-]	IPR000719//Protein kinase domain;IPR001190//SRCR domain;IPR001245//Serine-threonine/tyrosine-protein kinase catalytic domain;IPR002266//Gap junction alpha-8 protein (Cx50)	PF07714//Pkinase_Tyr
AANG000693	scaffold2	1578260	1579855	-	GO:0005515//protein binding	-	-	K00924//[EC:2.7.1.-]	IPR001611//Leucine-rich repeat;IPR013210//Leucine-rich repeat-containing N-terminal, type 2;IPR015500//Peptidase S8, subtilisin-related	PF00560//LRR_1;PF13504//LRR_7;PF08263//LRRNT_2
AANG000696	scaffold2	1586722	1587291	-	GO:0004672//protein kinase activity;GO:0005524//ATP binding	GO:0006468//protein phosphorylation;GO:0016055//Wnt receptor signaling pathway	GO:0005615//extracellular space	K00924//[EC:2.7.1.-]	IPR000719//Protein kinase domain;IPR003064//Norrie disease protein	PF00069//Pkinase
>Tandom_space10_No.27
AANG012573	scaffold80	314912	315757	-	GO:0030246//carbohydrate binding	-	-	K10082//lectin, mannose-binding 2	IPR001220//Legume lectin domain	PF00139//Lectin_legB
AANG012574	scaffold80	327240	328070	-	GO:0030246//carbohydrate binding	-	-	K10082//lectin, mannose-binding 2	IPR001220//Legume lectin domain;IPR003066//Salmonella invasion protein InvJ	PF00139//Lectin_legB
>Tandom_space10_No.28
AANG001187	scaffold3	2042408	2044532	+	GO:0005198//structural molecule activity	-	GO:0019028//viral capsid	-	IPR001399//VP6 blue-tongue virus inner capsid protein	-
AANG001189	scaffold3	2052828	2055661	+	-	-	-	-	IPR022355//Neurogenic locus Notch 4	-
>Tandom_space10_No.29
AANG011718	scaffold66	122435	123760	-	GO:0004379//glycylpeptide N-tetradecanoyltransferase activity	GO:0006499//N-terminal protein myristoylation;GO:0006886//intracellular protein transport	-	K00671//glycylpeptide N-tetradecanoyltransferase [EC:2.3.1.97]	IPR000632//Yeast Mrs6p protein;IPR000903//Myristoyl-CoA:protein N-myristoyltransferase;IPR022676//Myristoyl-CoA:protein N-myristoyltransferase, N-terminal;IPR022677//Myristoyl-CoA:protein N-myristoyltransferase, C-terminal	PF02799//NMT_C;PF01233//NMT
AANG011719	scaffold66	124581	126737	-	GO:0003677//DNA binding	GO:0006334//nucleosome assembly	GO:0000786//nucleosome;GO:0005634//nucleus	-	IPR001951//Histone H4	-
>Tandom_space10_No.30
AANG008456	scaffold37	428352	429519	+	GO:0016491//oxidoreductase activity	GO:0008152//metabolic process	GO:0016020//membrane	K04708//3-dehydrosphinganine reductase [EC:1.1.1.102]	IPR002198//Short-chain dehydrogenase/reductase SDR;IPR002229//Blood group Rhesus C/E/D polypeptide	PF00106//adh_short
AANG008457	scaffold37	430624	432319	+	GO:0016491//oxidoreductase activity	GO:0008152//metabolic process	-	K04708//3-dehydrosphinganine reductase [EC:1.1.1.102]	IPR002198//Short-chain dehydrogenase/reductase SDR;IPR009148//Streptococcal non-M secreted SibA	PF00106//adh_short
>Tandom_space10_No.31
AANG001820	scaffold5	1916754	1917477	-	GO:0003677//DNA binding;GO:0004879//ligand-activated sequence-specific DNA binding RNA polymerase II transcription factor activity	GO:0006355//regulation of transcription, DNA-dependent	GO:0005634//nucleus	-	IPR003071//Orphan nuclear receptor, HMR type;IPR019587//Polyketide cyclase/dehydrase	PF10604//Polyketide_cyc2
AANG001822	scaffold5	1919364	1921718	+	GO:0004252//serine-type endopeptidase activity	GO:0006508//proteolysis	-	-	IPR001847//Peptidase S21;IPR019587//Polyketide cyclase/dehydrase	PF10604//Polyketide_cyc2
AANG001823	scaffold5	1925832	1926335	+	GO:0005179//hormone activity	-	GO:0005576//extracellular region	K14496//abscisic acid receptor PYR/PYL family	IPR002408//Natriuretic peptide, brain type;IPR019587//Polyketide cyclase/dehydrase	PF10604//Polyketide_cyc2
AANG001825	scaffold5	1940792	1941262	+	GO:0005129//granulocyte macrophage colony-stimulating factor receptor binding;GO:0008083//growth factor activity	GO:0006955//immune response	GO:0005576//extracellular region	K14496//abscisic acid receptor PYR/PYL family	IPR000773//Granulocyte-macrophage colony-stimulating factor;IPR019587//Polyketide cyclase/dehydrase	PF10604//Polyketide_cyc2
>Tandom_space10_No.32
AANG009013	scaffold41	1001916	1003598	+	GO:0004948//calcitonin receptor activity	-	GO:0016020//membrane	-	IPR001688//GPCR, family 2, calcitonin receptor	-
AANG009014	scaffold41	1004808	1006589	+	-	GO:0007186//G-protein coupled receptor signaling pathway	GO:0016021//integral to membrane	-	IPR001883//GPCR, family 3, metabotropic glutamate receptor 7;IPR020478//AT hook-like	-
>Tandom_space10_No.33
AANG001345	scaffold4	1180654	1182076	-	GO:0004707//MAP kinase activity;GO:0005524//ATP binding	GO:0006468//protein phosphorylation	-	-	IPR008351//Mitogen-activated protein (MAP) kinase, JNK	-
AANG001347	scaffold4	1185730	1187159	-	GO:0000976//transcription regulatory region sequence-specific DNA binding;GO:0005525//GTP binding	GO:0007049//cell cycle	-	K06636//structural maintenance of chromosome 1	IPR000047//Helix-turn-helix motif;IPR008113//Septin 2	-
>Tandom_space10_No.34
AANG014386	scaffold152	101189	102007	+	GO:0005149//interleukin-1 receptor binding	GO:0006954//inflammatory response;GO:0006955//immune response	GO:0005576//extracellular region	K02326//DNA polymerase epsilon subunit 3 [EC:2.7.7.7]	IPR003296//Interleukin-1, beta IL1B	-
AANG014389	scaffold152	122573	123399	+	GO:0043565//sequence-specific DNA binding	GO:0035176//social behavior	GO:0005615//extracellular space;GO:0005622//intracellular	K02326//DNA polymerase epsilon subunit 3 [EC:2.7.7.7]	IPR003958//Transcription factor CBF/NF-Y/archaeal histone;IPR022354//Pheromone-binding protein Gp-9	PF00808//CBFD_NFYB_HMF
>Tandom_space10_No.35
AANG007089	scaffold28	433495	436315	+	GO:0004553//hydrolase activity, hydrolyzing O-glycosyl compounds;GO:0004930//G-protein coupled receptor activity	GO:0005975//carbohydrate metabolic process;GO:0007186//G-protein coupled receptor signaling pathway	GO:0016021//integral to membrane	K01188//beta-glucosidase [EC:3.2.1.21]	IPR001360//Glycoside hydrolase, family 1;IPR022335//G protein-coupled receptor 153	PF00232//Glyco_hydro_1
AANG007090	scaffold28	438462	440649	+	GO:0004553//hydrolase activity, hydrolyzing O-glycosyl compounds;GO:0004890//GABA-A receptor activity;GO:0005216//ion channel activity	GO:0005975//carbohydrate metabolic process;GO:0006811//ion transport	GO:0016020//membrane	K01188//beta-glucosidase [EC:3.2.1.21]	IPR001360//Glycoside hydrolase, family 1;IPR001390//Gamma-aminobutyric-acid A receptor, alpha subunit	PF00232//Glyco_hydro_1
>Tandom_space10_No.36
AANG010240	scaffold52	209149	211674	+	GO:0005515//protein binding	GO:0007155//cell adhesion;GO:0019058//viral infectious cycle;GO:0019062//viral attachment to host cell	-	K13124//mitogen-activated protein kinase organizer 1	IPR000931//Adenovirus fibre protein;IPR001680//WD40 repeat;IPR017986//WD40-repeat-containing domain;IPR020472//G-protein beta WD-40 repeat	PF00400//WD40
AANG010241	scaffold52	232214	234655	-	GO:0005515//protein binding	GO:0051225//spindle assembly;GO:0051297//centrosome organization	GO:0070652//HAUS complex	K13124//mitogen-activated protein kinase organizer 1	IPR001680//WD40 repeat;IPR017986//WD40-repeat-containing domain;IPR020472//G-protein beta WD-40 repeat;IPR026214//HAUS augmin-like complex subunit 4	PF00400//WD40
>Tandom_space10_No.37
AANG011759	scaffold66	350384	350560	-	-	-	-	-	-	-
AANG011761	scaffold66	362801	362977	-	-	-	-	-	-	-
AANG011762	scaffold66	375187	375363	-	-	-	-	-	-	-
AANG011764	scaffold66	387375	387551	-	-	-	-	-	-	-
>Tandom_space10_No.38
AANG009026	scaffold42	34876	36591	-	GO:0004097//catechol oxidase activity;GO:0004980//melanocyte-stimulating hormone receptor activity;GO:0016491//oxidoreductase activity	GO:0007186//G-protein coupled receptor signaling pathway;GO:0008152//metabolic process;GO:0055114//oxidation-reduction process	GO:0016021//integral to membrane	K00422//polyphenol oxidase [EC:1.10.3.1]	IPR000761//Melanocyte-stimulating hormone receptor;IPR002227//Tyrosinase;IPR022739//Polyphenol oxidase, central domain	PF00264//Tyrosinase;PF12142//PPO1_DWL
AANG009027	scaffold42	41853	43437	+	GO:0004097//catechol oxidase activity;GO:0005249//voltage-gated potassium channel activity;GO:0016491//oxidoreductase activity	GO:0006813//potassium ion transport;GO:0008152//metabolic process;GO:0055114//oxidation-reduction process	GO:0016021//integral to membrane	K00422//polyphenol oxidase [EC:1.10.3.1]	IPR002227//Tyrosinase;IPR004350//Potassium channel, voltage dependent, Kv2.1;IPR022739//Polyphenol oxidase, central domain	PF00264//Tyrosinase;PF12142//PPO1_DWL
>Tandom_space10_No.39
AANG001111	scaffold3	1293773	1298156	+	GO:0004930//G-protein coupled receptor activity;GO:0005506//iron ion binding;GO:0009055//electron carrier activity;GO:0016705//oxidoreductase activity, acting on paired donors, with incorporation or reduction of molecular oxygen;GO:0020037//heme binding	GO:0055114//oxidation-reduction process	GO:0016020//membrane	K10756//replication factor C subunit 3/5	IPR001128//Cytochrome P450;IPR003051//GPCR, family 2, corticotropin releasing factor receptor;IPR013748//Replication factor C, C-terminal domain	PF00067//p450;PF08542//Rep_fac_C
AANG001112	scaffold3	1324483	1325802	+	GO:0004497//monooxygenase activity;GO:0005506//iron ion binding;GO:0009055//electron carrier activity;GO:0016705//oxidoreductase activity, acting on paired donors, with incorporation or reduction of molecular oxygen;GO:0020037//heme binding	GO:0055114//oxidation-reduction process	-	K09843//(+)-abscisic acid 8'-hydroxylase [EC:1.14.13.93]	IPR001128//Cytochrome P450;IPR002403//Cytochrome P450, E-class, group IV	PF00067//p450
>Tandom_space10_No.40
AANG001952	scaffold6	375566	382278	-	-	-	-	K15271//ATP-dependent DNA helicase HFM1/MER3 [EC:3.6.4.12]	IPR002885//Pentatricopeptide repeat;IPR023267//RNA (C5-cytosine) methyltransferase	PF13041//PPR_2;PF01535//PPR;PF13812//PPR_3
AANG001960	scaffold6	408335	412044	-	GO:0003697//single-stranded DNA binding;GO:0004519//endonuclease activity	GO:0006289//nucleotide-excision repair	GO:0005634//nucleus	K15078//structure-specific endonuclease subunit SLX1 [EC:3.6.1.-]	IPR001044//XPG/Rad2 endonuclease, eukaryotes;IPR002885//Pentatricopeptide repeat	PF13041//PPR_2;PF01535//PPR;PF13812//PPR_3
>Tandom_space10_No.41
AANG004982	scaffold15	530777	533015	-	GO:0004974//leukotriene receptor activity	GO:0006629//lipid metabolic process;GO:0007186//G-protein coupled receptor signaling pathway	GO:0016021//integral to membrane	-	IPR002641//Patatin/Phospholipase A2-related;IPR003983//Leukotriene B4 type 1 receptor	PF01734//Patatin
AANG004985	scaffold15	559377	561759	+	GO:0004966//galanin receptor activity	GO:0006629//lipid metabolic process;GO:0007186//G-protein coupled receptor signaling pathway;GO:0007194//negative regulation of adenylate cyclase activity	GO:0016021//integral to membrane	-	IPR002641//Patatin/Phospholipase A2-related;IPR003908//Galanin receptor 3	PF01734//Patatin
>Tandom_space10_No.42
AANG003923	scaffold11	1413459	1414335	-	-	GO:0009405//pathogenesis	GO:0005576//extracellular region	-	IPR003842//Vacuolating cytotoxin	-
AANG003933	scaffold11	1464170	1464613	-	GO:0003677//DNA binding;GO:0046983//protein dimerization activity	-	GO:0009279//cell outer membrane	-	IPR002100//Transcription factor, MADS-box;IPR002217//Lipoprotein LPP20	-
>Tandom_space10_No.43
AANG011559	scaffold64	167339	168989	-	GO:0005198//structural molecule activity;GO:0045735//nutrient reservoir activity	-	GO:0019028//viral capsid	-	IPR000143//Geminivirus MSV 27Kd coat protein;IPR006045//Cupin 1	PF00190//Cupin_1
AANG011560	scaffold64	169790	171830	+	GO:0005515//protein binding;GO:0015467//G-protein activated inward rectifier potassium channel activity;GO:0045735//nutrient reservoir activity	GO:0006813//potassium ion transport	GO:0016020//membrane	-	IPR000980//SH2 domain;IPR003276//Potassium channel, inwardly rectifying, Kir3.3;IPR006045//Cupin 1	PF00190//Cupin_1
AANG011562	scaffold64	219508	221230	+	GO:0004960//thromboxane receptor activity;GO:0045735//nutrient reservoir activity	GO:0007186//G-protein coupled receptor signaling pathway	GO:0016021//integral to membrane	-	IPR001105//Thromboxane receptor;IPR006045//Cupin 1	PF00190//Cupin_1
AANG011563	scaffold64	223548	225634	+	GO:0005515//protein binding;GO:0015385//sodium:hydrogen antiporter activity;GO:0016491//oxidoreductase activity;GO:0045735//nutrient reservoir activity;GO:0046872//metal ion binding	GO:0006814//sodium ion transport;GO:0006885//regulation of pH;GO:0055114//oxidation-reduction process	GO:0016021//integral to membrane	-	IPR000980//SH2 domain;IPR006045//Cupin 1;IPR008335//Eukaryotic molybdopterin oxidoreductase;IPR018410//Na+/H+ exchanger, isoforms 3/5	PF00190//Cupin_1
AANG011564	scaffold64	228053	228289	+	GO:0000774//adenyl-nucleotide exchange factor activity;GO:0042803//protein homodimerization activity;GO:0045735//nutrient reservoir activity;GO:0051087//chaperone binding	GO:0006457//protein folding	-	-	IPR000740//GrpE nucleotide exchange factor;IPR006045//Cupin 1	PF00190//Cupin_1
>Tandom_space10_No.44
AANG012901	scaffold88	7012	7301	+	GO:0004378//GDP-Man:Man1GlcNAc2-PP-Dol alpha-1,3-mannosyltransferase activity;GO:0033164//glycolipid 6-alpha-mannosyltransferase activity	-	-	K03843//alpha-1,3/alpha-1,6-mannosyltransferase [EC:2.4.1.132 2.4.1.257]	IPR027054//Alpha-1,3/1,6-mannosyltransferase ALG2	-
AANG012902	scaffold88	8766	10842	+	GO:0004378//GDP-Man:Man1GlcNAc2-PP-Dol alpha-1,3-mannosyltransferase activity;GO:0004993//serotonin receptor activity;GO:0033164//glycolipid 6-alpha-mannosyltransferase activity	GO:0007186//G-protein coupled receptor signaling pathway;GO:0009058//biosynthetic process	GO:0016021//integral to membrane	K03843//alpha-1,3/alpha-1,6-mannosyltransferase [EC:2.4.1.132 2.4.1.257]	IPR001296//Glycosyl transferase, family 1;IPR002232//5-Hydroxytryptamine 6 receptor;IPR027054//Alpha-1,3/1,6-mannosyltransferase ALG2	PF00534//Glycos_transf_1;PF13579//Glyco_trans_4_4
>Tandom_space10_No.45
AANG013995	scaffold123	182129	183152	-	GO:0015385//sodium:hydrogen antiporter activity	GO:0006814//sodium ion transport;GO:0006885//regulation of pH;GO:0055085//transmembrane transport	GO:0016021//integral to membrane	K14431//transcription factor TGA	IPR004709//Na+/H+ exchanger	-
AANG013997	scaffold123	188567	191934	-	GO:0003677//DNA binding;GO:0005515//protein binding;GO:0030337//DNA polymerase processivity factor activity;GO:0043565//sequence-specific DNA binding	GO:0006275//regulation of DNA replication;GO:0006351//transcription, DNA-dependent	GO:0043626//PCNA complex	K14431//transcription factor TGA	IPR000730//Proliferating cell nuclear antigen, PCNA;IPR002110//Ankyrin repeat;IPR020683//Ankyrin repeat-containing domain;IPR025422//Transcription factor TGA like domain	PF12796//Ank_2;PF14144//DOG1
>Tandom_space10_No.46
AANG007716	scaffold32	877328	879198	-	GO:0004190//aspartic-type endopeptidase activity	-	GO:0016021//integral to membrane	-	IPR001108//Peptidase A22A, presenilin;IPR008166//Domain of unknown function DUF23	PF01697//Glyco_transf_92
AANG007717	scaffold32	879557	881364	-	GO:0004933//mating-type a-factor pheromone receptor activity	GO:0007186//G-protein coupled receptor signaling pathway	GO:0016020//membrane	-	IPR001546//GPCR fungal pheromone A receptor;IPR008166//Domain of unknown function DUF23	PF01697//Glyco_transf_92
>Tandom_space10_No.47
AANG003475	scaffold9	2072909	2073735	+	GO:0004871//signal transducer activity	GO:0007165//signal transduction	-	K13418//somatic embryogenesis receptor kinase 1 [EC:2.7.10.1 2.7.11.1]	IPR002211//Lymphocyte-specific protein;IPR013210//Leucine-rich repeat-containing N-terminal, type 2	PF08263//LRRNT_2;PF13516//LRR_6
AANG003484	scaffold9	2124720	2127699	-	GO:0004672//protein kinase activity;GO:0004713//protein tyrosine kinase activity;GO:0005515//protein binding;GO:0005524//ATP binding;GO:0015232//heme transporter activity	GO:0006468//protein phosphorylation;GO:0015886//heme transport;GO:0017004//cytochrome complex assembly	GO:0016020//membrane	K00924//[EC:2.7.1.-]	IPR000719//Protein kinase domain;IPR001245//Serine-threonine/tyrosine-protein kinase catalytic domain;IPR001611//Leucine-rich repeat;IPR002290//Serine/threonine- / dual specificity protein kinase, catalytic domain;IPR003569//Cytochrome c-type biogenesis protein CcbS;IPR020635//Tyrosine-protein kinase, catalytic domain	PF07714//Pkinase_Tyr;PF00560//LRR_1
>Tandom_space10_No.48
AANG004089	scaffold12	426382	431446	+	-	-	GO:0016020//membrane	K15271//ATP-dependent DNA helicase HFM1/MER3 [EC:3.6.4.12]	IPR002229//Blood group Rhesus C/E/D polypeptide;IPR002885//Pentatricopeptide repeat	PF13041//PPR_2;PF01535//PPR;PF13812//PPR_3;PF12854//PPR_1
AANG004091	scaffold12	433277	435403	-	GO:0004980//melanocyte-stimulating hormone receptor activity	GO:0007186//G-protein coupled receptor signaling pathway	GO:0016021//integral to membrane	K15271//ATP-dependent DNA helicase HFM1/MER3 [EC:3.6.4.12]	IPR000761//Melanocyte-stimulating hormone receptor;IPR002885//Pentatricopeptide repeat	PF13041//PPR_2;PF01535//PPR;PF13812//PPR_3
AANG004097	scaffold12	454051	456522	+	GO:0004553//hydrolase activity, hydrolyzing O-glycosyl compounds	GO:0005975//carbohydrate metabolic process	-	K15078//structure-specific endonuclease subunit SLX1 [EC:3.6.1.-]	IPR002241//Glycoside hydrolase, family 27;IPR002885//Pentatricopeptide repeat	PF01535//PPR;PF13041//PPR_2;PF13812//PPR_3;PF14432//DYW_deaminase
>Tandom_space10_No.49
AANG000440	scaffold1	3381954	3386312	+	GO:0005515//protein binding;GO:0016301//kinase activity;GO:0016774//phosphotransferase activity, carboxyl group as acceptor	GO:0008152//metabolic process;GO:0016310//phosphorylation	GO:0005622//intracellular	K11596//argonaute	IPR000890//Aliphatic acid kinase, short-chain;IPR003100//Argonaute/Dicer protein, PAZ;IPR003165//Stem cell self-renewal protein Piwi;IPR014811//Domain of unknown function DUF1785	PF02171//Piwi;PF02170//PAZ;PF08699//DUF1785
AANG000441	scaffold1	3387696	3392110	-	GO:0005249//voltage-gated potassium channel activity;GO:0005515//protein binding	GO:0006813//potassium ion transport	GO:0016020//membrane	K11596//argonaute	IPR003100//Argonaute/Dicer protein, PAZ;IPR003165//Stem cell self-renewal protein Piwi;IPR003950//Potassium channel, voltage-dependent, ELK;IPR014811//Domain of unknown function DUF1785	PF02171//Piwi;PF02170//PAZ;PF08699//DUF1785
>Tandom_space10_No.50
AANG011878	scaffold99	109060	110448	-	GO:0008234//cysteine-type peptidase activity	GO:0006508//proteolysis	-	K15078//structure-specific endonuclease subunit SLX1 [EC:3.6.1.-]	IPR001730//Potyvirus NIa protease (NIa-pro) domain;IPR002885//Pentatricopeptide repeat	PF01535//PPR;PF13041//PPR_2;PF12854//PPR_1
AANG011879	scaffold99	119963	120628	-	GO:0016787//hydrolase activity	-	-	K15078//structure-specific endonuclease subunit SLX1 [EC:3.6.1.-]	IPR002885//Pentatricopeptide repeat;IPR006186//Serine/threonine-specific protein phosphatase/bis(5-nucleosyl)-tetraphosphatase	PF13041//PPR_2;PF01535//PPR
AANG011880	scaffold99	120657	121527	-	GO:0004601//peroxidase activity;GO:0020037//heme binding	GO:0006979//response to oxidative stress;GO:0055114//oxidation-reduction process	-	-	IPR000823//Plant peroxidase;IPR002885//Pentatricopeptide repeat	PF01535//PPR
AANG011882	scaffold99	139638	140303	-	GO:0016787//hydrolase activity	-	-	K15078//structure-specific endonuclease subunit SLX1 [EC:3.6.1.-]	IPR002885//Pentatricopeptide repeat;IPR006186//Serine/threonine-specific protein phosphatase/bis(5-nucleosyl)-tetraphosphatase	PF13041//PPR_2;PF01535//PPR
AANG011883	scaffold99	140332	141203	-	GO:0004601//peroxidase activity;GO:0020037//heme binding	GO:0006979//response to oxidative stress;GO:0055114//oxidation-reduction process	-	-	IPR000823//Plant peroxidase;IPR002885//Pentatricopeptide repeat	PF01535//PPR
AANG011885	scaffold99	153037	153411	-	-	-	-	K15078//structure-specific endonuclease subunit SLX1 [EC:3.6.1.-]	IPR002885//Pentatricopeptide repeat	PF13041//PPR_2;PF12854//PPR_1
AANG011890	scaffold99	174766	177651	+	GO:0016491//oxidoreductase activity;GO:0046872//metal ion binding	GO:0055114//oxidation-reduction process	-	K15078//structure-specific endonuclease subunit SLX1 [EC:3.6.1.-]	IPR002885//Pentatricopeptide repeat;IPR004058//Zeta tubulin;IPR008335//Eukaryotic molybdopterin oxidoreductase	PF13041//PPR_2;PF01535//PPR;PF13812//PPR_3;PF14432//DYW_deaminase
>Tandom_space10_No.51
AANG000697	scaffold2	1597739	1597960	-	GO:0003735//structural constituent of ribosome	GO:0006412//translation	GO:0005622//intracellular;GO:0005840//ribosome	-	IPR001859//Ribosomal protein P2	-
AANG000705	scaffold2	1677195	1681154	-	GO:0005267//potassium channel activity	GO:0071805//potassium ion transmembrane transport	GO:0016021//integral to membrane	K15078//structure-specific endonuclease subunit SLX1 [EC:3.6.1.-]	IPR002885//Pentatricopeptide repeat;IPR005410//Two pore domain potassium channel, THIK	PF01535//PPR;PF13041//PPR_2;PF14432//DYW_deaminase
AANG000715	scaffold2	1713722	1716361	+	-	GO:0030100//regulation of endocytosis	-	K15271//ATP-dependent DNA helicase HFM1/MER3 [EC:3.6.4.12]	IPR002885//Pentatricopeptide repeat;IPR003023//Amphiphysin, isoform 2	PF13041//PPR_2;PF01535//PPR
>Tandom_space10_No.52
AANG001083	scaffold3	1115242	1115752	+	-	GO:0007186//G-protein coupled receptor signaling pathway	GO:0016021//integral to membrane	-	IPR000370//Prostacyclin (prostanoid IP) receptor	-
AANG001084	scaffold3	1117084	1121084	+	GO:0004672//protein kinase activity;GO:0004713//protein tyrosine kinase activity;GO:0005515//protein binding;GO:0005524//ATP binding;GO:0015655//alanine:sodium symporter activity	GO:0006468//protein phosphorylation;GO:0006814//sodium ion transport;GO:0032328//alanine transport	GO:0016020//membrane	K00924//[EC:2.7.1.-]	IPR000719//Protein kinase domain;IPR001245//Serine-threonine/tyrosine-protein kinase catalytic domain;IPR001463//Sodium:alanine symporter;IPR001611//Leucine-rich repeat;IPR002290//Serine/threonine- / dual specificity protein kinase, catalytic domain;IPR020635//Tyrosine-protein kinase, catalytic domain;IPR024788//Malectin-like carbohydrate-binding domain	PF12819//Malectin_like;PF00069//Pkinase;PF13855//LRR_8;PF00560//LRR_1
AANG001086	scaffold3	1128593	1130113	+	GO:0004672//protein kinase activity;GO:0004713//protein tyrosine kinase activity;GO:0004942//anaphylatoxin receptor activity;GO:0005524//ATP binding	GO:0006468//protein phosphorylation;GO:0006935//chemotaxis	GO:0016021//integral to membrane	K04733//interleukin-1 receptor-associated kinase 4 [EC:2.7.11.1]	IPR000719//Protein kinase domain;IPR001245//Serine-threonine/tyrosine-protein kinase catalytic domain;IPR002234//Anaphylatoxin chemotactic receptor family;IPR002290//Serine/threonine- / dual specificity protein kinase, catalytic domain;IPR020635//Tyrosine-protein kinase, catalytic domain	PF00069//Pkinase
AANG001094	scaffold3	1160206	1161984	-	GO:0004672//protein kinase activity;GO:0004713//protein tyrosine kinase activity;GO:0004980//melanocyte-stimulating hormone receptor activity;GO:0005524//ATP binding	GO:0006468//protein phosphorylation;GO:0007186//G-protein coupled receptor signaling pathway	GO:0016021//integral to membrane	K04733//interleukin-1 receptor-associated kinase 4 [EC:2.7.11.1]	IPR000719//Protein kinase domain;IPR000761//Melanocyte-stimulating hormone receptor;IPR001245//Serine-threonine/tyrosine-protein kinase catalytic domain;IPR002290//Serine/threonine- / dual specificity protein kinase, catalytic domain;IPR020635//Tyrosine-protein kinase, catalytic domain	PF00069//Pkinase
AANG001095	scaffold3	1164395	1165646	+	-	-	GO:0016020//membrane	-	IPR000920//Myelin P0 protein;IPR024788//Malectin-like carbohydrate-binding domain	PF12819//Malectin_like
AANG001096	scaffold3	1167761	1168837	+	GO:0004672//protein kinase activity;GO:0004713//protein tyrosine kinase activity;GO:0005524//ATP binding	GO:0006468//protein phosphorylation;GO:0009405//pathogenesis	GO:0005576//extracellular region	K04733//interleukin-1 receptor-associated kinase 4 [EC:2.7.11.1]	IPR000719//Protein kinase domain;IPR001245//Serine-threonine/tyrosine-protein kinase catalytic domain;IPR002290//Serine/threonine- / dual specificity protein kinase, catalytic domain;IPR003897//Clostridium enterotoxin;IPR020635//Tyrosine-protein kinase, catalytic domain	PF00069//Pkinase
>Tandom_space10_No.53
AANG012083	scaffold72	320403	324939	+	GO:0003676//nucleic acid binding;GO:0004386//helicase activity;GO:0005515//protein binding;GO:0005524//ATP binding;GO:0008026//ATP-dependent helicase activity;GO:0016891//endoribonuclease activity, producing 5'-phosphomonoesters	-	-	K11592//endoribonuclease Dicer [EC:3.1.26.-]	IPR000533//Tropomyosin;IPR001650//Helicase, C-terminal;IPR003100//Argonaute/Dicer protein, PAZ;IPR005034//Dicer dimerisation domain;IPR011545//DNA/RNA helicase, DEAD/DEAH box type, N-terminal;IPR014001//Helicase, superfamily 1/2, ATP-binding domain	PF03368//Dicer_dimer;PF00271//Helicase_C;PF00270//DEAD
AANG012084	scaffold72	330119	330925	+	-	-	-	-	-	-
>Tandom_space10_No.54
AANG010903	scaffold57	222216	222539	+	-	GO:0007165//signal transduction	-	-	IPR000698//Arrestin	-
AANG010912	scaffold57	302610	302867	+	GO:0003700//sequence-specific DNA binding transcription factor activity;GO:0008792//arginine decarboxylase activity	GO:0006355//regulation of transcription, DNA-dependent;GO:0006527//arginine catabolic process;GO:0008295//spermidine biosynthetic process	-	-	IPR001471//AP2/ERF domain;IPR002985//Arginine decarboxylase	-
>Tandom_space10_No.55
AANG002893	scaffold8	235125	235449	+	GO:0003723//RNA binding;GO:0005524//ATP binding;GO:0016772//transferase activity, transferring phosphorus-containing groups	-	GO:0005730//nucleolus	K09773//hypothetical protein	IPR002415//H/ACA ribonucleoprotein complex, subunit Nhp2, eukaryote;IPR005177//Bifunctional kinase-pyrophosphorylase	PF03618//Kinase-PPPase
AANG002895	scaffold8	241483	243104	+	GO:0005198//structural molecule activity;GO:0005524//ATP binding;GO:0016772//transferase activity, transferring phosphorus-containing groups;GO:0045296//cadherin binding	GO:0006807//nitrogen compound metabolic process;GO:0007155//cell adhesion	GO:0015629//actin cytoskeleton	K09773//hypothetical protein	IPR001033//Alpha-catenin;IPR005177//Bifunctional kinase-pyrophosphorylase;IPR005483//Carbamoyl-phosphate synthase large subunit, CPSase domain	PF03618//Kinase-PPPase
>Tandom_space10_No.56
AANG002618	scaffold7	787021	791851	-	GO:0000166//nucleotide binding;GO:0003677//DNA binding;GO:0005515//protein binding;GO:0005524//ATP binding;GO:0017111//nucleoside-triphosphatase activity	GO:0006355//regulation of transcription, DNA-dependent	GO:0000785//chromatin;GO:0005634//nucleus	K13525//transitional endoplasmic reticulum ATPase	IPR000116//High mobility group, HMG-I/HMG-Y;IPR001487//Bromodomain;IPR003593//AAA+ ATPase domain;IPR003959//ATPase, AAA-type, core;IPR020478//AT hook-like	PF00004//AAA;PF00439//Bromodomain
AANG002622	scaffold7	812986	813876	+	GO:0005524//ATP binding	-	-	K03062//26S proteasome regulatory subunit T2	IPR003066//Salmonella invasion protein InvJ;IPR003959//ATPase, AAA-type, core	PF00004//AAA
>Tandom_space10_No.57
AANG011264	scaffold60	42684	44045	-	GO:0004965//G-protein coupled GABA receptor activity;GO:0005515//protein binding	GO:0007186//G-protein coupled receptor signaling pathway	GO:0016021//integral to membrane	K13145//integrator complex subunit 8	IPR001810//F-box domain;IPR002456//GPCR, family 3, gamma-aminobutyric acid receptor, type B1	PF00646//F-box
AANG011268	scaffold60	54498	55952	-	GO:0003700//sequence-specific DNA binding transcription factor activity;GO:0004993//serotonin receptor activity;GO:0005515//protein binding	GO:0006355//regulation of transcription, DNA-dependent;GO:0007186//G-protein coupled receptor signaling pathway;GO:0007268//synaptic transmission;GO:0032098//regulation of appetite	GO:0005634//nucleus;GO:0005887//integral to plasma membrane	-	IPR001520//5-Hydroxytryptamine 4 receptor;IPR001699//Transcription factor, T-box;IPR001810//F-box domain	PF00646//F-box
>Tandom_space10_No.58
AANG007210	scaffold29	344845	348272	+	-	-	GO:0016020//membrane	K15078//structure-specific endonuclease subunit SLX1 [EC:3.6.1.-]	IPR002229//Blood group Rhesus C/E/D polypeptide;IPR002885//Pentatricopeptide repeat	PF13041//PPR_2;PF01535//PPR;PF13812//PPR_3;PF14432//DYW_deaminase
AANG007214	scaffold29	370486	373449	-	GO:0030273//melanin-concentrating hormone receptor activity	GO:0007218//neuropeptide signaling pathway	GO:0016021//integral to membrane	K15271//ATP-dependent DNA helicase HFM1/MER3 [EC:3.6.4.12]	IPR002885//Pentatricopeptide repeat;IPR004047//Melanin-concentrating hormone 1 receptor	PF13041//PPR_2;PF01535//PPR
AANG007215	scaffold29	375247	378026	-	GO:0005452//inorganic anion exchanger activity	GO:0006820//anion transport	GO:0016020//membrane	K15078//structure-specific endonuclease subunit SLX1 [EC:3.6.1.-]	IPR002885//Pentatricopeptide repeat;IPR003024//Sodium bicarbonate cotransporter	PF01535//PPR;PF13041//PPR_2
AANG007217	scaffold29	396483	398552	-	GO:0005520//insulin-like growth factor binding	-	GO:0005576//extracellular region	K15271//ATP-dependent DNA helicase HFM1/MER3 [EC:3.6.4.12]	IPR002885//Pentatricopeptide repeat;IPR022322//Insulin-like growth factor-binding protein 1	PF13041//PPR_2;PF01535//PPR
>Tandom_space10_No.59
AANG001988	scaffold6	758503	758934	+	GO:0016519//gastric inhibitory peptide receptor activity	GO:0007186//G-protein coupled receptor signaling pathway	GO:0016020//membrane	K15271//ATP-dependent DNA helicase HFM1/MER3 [EC:3.6.4.12]	IPR001749//GPCR, family 2, gastric inhibitory polypeptide receptor;IPR002885//Pentatricopeptide repeat	PF01535//PPR;PF13041//PPR_2
AANG001990	scaffold6	766024	766485	+	GO:0004980//melanocyte-stimulating hormone receptor activity	GO:0007186//G-protein coupled receptor signaling pathway	GO:0016021//integral to membrane	K15271//ATP-dependent DNA helicase HFM1/MER3 [EC:3.6.4.12]	IPR000761//Melanocyte-stimulating hormone receptor;IPR002885//Pentatricopeptide repeat	PF01535//PPR;PF13041//PPR_2;PF13812//PPR_3
>Tandom_space10_No.60
AANG005276	scaffold16	897860	903161	+	GO:0003677//DNA binding;GO:0004879//ligand-activated sequence-specific DNA binding RNA polymerase II transcription factor activity	GO:0006355//regulation of transcription, DNA-dependent	GO:0005634//nucleus	K15078//structure-specific endonuclease subunit SLX1 [EC:3.6.1.-]	IPR002885//Pentatricopeptide repeat;IPR003074//Peroxisome proliferator-activated receptor	PF01535//PPR;PF14432//DYW_deaminase
AANG005277	scaffold16	914885	919330	+	-	-	-	K15078//structure-specific endonuclease subunit SLX1 [EC:3.6.1.-]	IPR002885//Pentatricopeptide repeat;IPR023266//Aquaporin 11	PF01535//PPR;PF13041//PPR_2;PF13812//PPR_3;PF14432//DYW_deaminase
AANG005279	scaffold16	938523	940547	+	GO:0015288//porin activity;GO:0016491//oxidoreductase activity;GO:0046872//metal ion binding	GO:0006810//transport;GO:0055114//oxidation-reduction process	GO:0016020//membrane	K15271//ATP-dependent DNA helicase HFM1/MER3 [EC:3.6.4.12]	IPR002299//Porin, Neisseria sp. type;IPR002885//Pentatricopeptide repeat;IPR008335//Eukaryotic molybdopterin oxidoreductase	PF13041//PPR_2;PF01535//PPR;PF12854//PPR_1
AANG005280	scaffold16	943714	944403	+	GO:0005249//voltage-gated potassium channel activity	GO:0006813//potassium ion transport	GO:0016020//membrane	K15078//structure-specific endonuclease subunit SLX1 [EC:3.6.1.-]	IPR002885//Pentatricopeptide repeat;IPR003949//Potassium channel, voltage-dependent, EAG	PF14432//DYW_deaminase;PF01535//PPR
AANG005282	scaffold16	958553	961303	+	-	GO:0007155//cell adhesion;GO:0019058//viral infectious cycle;GO:0019062//viral attachment to host cell	-	K15271//ATP-dependent DNA helicase HFM1/MER3 [EC:3.6.4.12]	IPR000931//Adenovirus fibre protein;IPR002885//Pentatricopeptide repeat	PF13041//PPR_2;PF01535//PPR
AANG005288	scaffold16	997328	1000936	+	GO:0005351//sugar:hydrogen symporter activity	GO:0007186//G-protein coupled receptor signaling pathway;GO:0009401//phosphoenolpyruvate-dependent sugar phosphotransferase system	GO:0016021//integral to membrane	K15078//structure-specific endonuclease subunit SLX1 [EC:3.6.1.-]	IPR002885//Pentatricopeptide repeat;IPR005698//Phosphotransferase system, phosphocarrier HPr protein;IPR009126//Cholecystokinin receptor	PF13041//PPR_2;PF01535//PPR;PF13812//PPR_3;PF14432//DYW_deaminase
AANG005291	scaffold16	1011842	1014605	+	GO:0005245//voltage-gated calcium channel activity	GO:0070588//calcium ion transmembrane transport	GO:0005891//voltage-gated calcium channel complex	K15271//ATP-dependent DNA helicase HFM1/MER3 [EC:3.6.4.12]	IPR002885//Pentatricopeptide repeat;IPR005446//Voltage-dependent calcium channel, L-type, alpha-1 subunit	PF01535//PPR
AANG005292	scaffold16	1014658	1017144	+	GO:0030273//melanin-concentrating hormone receptor activity	GO:0007218//neuropeptide signaling pathway	GO:0016021//integral to membrane	K15078//structure-specific endonuclease subunit SLX1 [EC:3.6.1.-]	IPR002885//Pentatricopeptide repeat;IPR004047//Melanin-concentrating hormone 1 receptor	PF13041//PPR_2;PF01535//PPR;PF13812//PPR_3;PF14432//DYW_deaminase
AANG005294	scaffold16	1024803	1029432	-	GO:0004190//aspartic-type endopeptidase activity;GO:0016491//oxidoreductase activity;GO:0046872//metal ion binding	GO:0006508//proteolysis;GO:0055114//oxidation-reduction process	-	K15271//ATP-dependent DNA helicase HFM1/MER3 [EC:3.6.4.12]	IPR002885//Pentatricopeptide repeat;IPR008335//Eukaryotic molybdopterin oxidoreductase;IPR009120//Peptidase A1, beta-site APP cleaving enzyme 1, BACE 1	PF13041//PPR_2;PF01535//PPR
AANG005295	scaffold16	1030034	1033306	+	GO:0004980//melanocyte-stimulating hormone receptor activity	GO:0007186//G-protein coupled receptor signaling pathway	GO:0016021//integral to membrane	K15271//ATP-dependent DNA helicase HFM1/MER3 [EC:3.6.4.12]	IPR000761//Melanocyte-stimulating hormone receptor;IPR002885//Pentatricopeptide repeat	PF01535//PPR;PF13041//PPR_2
AANG005296	scaffold16	1033553	1036363	-	-	-	-	K15271//ATP-dependent DNA helicase HFM1/MER3 [EC:3.6.4.12]	IPR002885//Pentatricopeptide repeat;IPR004058//Zeta tubulin	PF13041//PPR_2;PF01535//PPR;PF13812//PPR_3
AANG005304	scaffold16	1090314	1092746	+	GO:0005198//structural molecule activity;GO:0016491//oxidoreductase activity;GO:0046872//metal ion binding	GO:0055114//oxidation-reduction process	GO:0019028//viral capsid	K15271//ATP-dependent DNA helicase HFM1/MER3 [EC:3.6.4.12]	IPR001399//VP6 blue-tongue virus inner capsid protein;IPR002885//Pentatricopeptide repeat;IPR008335//Eukaryotic molybdopterin oxidoreductase	PF01535//PPR;PF13812//PPR_3
AANG005310	scaffold16	1112744	1115391	-	GO:0005249//voltage-gated potassium channel activity	GO:0006813//potassium ion transport	GO:0008076//voltage-gated potassium channel complex	K15078//structure-specific endonuclease subunit SLX1 [EC:3.6.1.-]	IPR002885//Pentatricopeptide repeat;IPR004052//Potassium channel, voltage dependent, Kv1.5	PF13041//PPR_2;PF01535//PPR;PF13812//PPR_3;PF14432//DYW_deaminase
AANG005320	scaffold16	1148945	1150894	-	GO:0045735//nutrient reservoir activity	-	-	K15271//ATP-dependent DNA helicase HFM1/MER3 [EC:3.6.4.12]	IPR001419//HMW glutenin;IPR002885//Pentatricopeptide repeat	PF13041//PPR_2;PF01535//PPR
AANG005325	scaffold16	1166279	1169739	-	GO:0003677//DNA binding	GO:0006281//DNA repair	-	K15271//ATP-dependent DNA helicase HFM1/MER3 [EC:3.6.4.12]	IPR002008//DNA polymerase, family X, beta-like;IPR002885//Pentatricopeptide repeat	PF13041//PPR_2;PF01535//PPR;PF13812//PPR_3
AANG005326	scaffold16	1170263	1176598	+	GO:0004308//exo-alpha-sialidase activity	GO:0009405//pathogenesis	-	K15271//ATP-dependent DNA helicase HFM1/MER3 [EC:3.6.4.12]	IPR002885//Pentatricopeptide repeat;IPR008377//Trypanosome sialidase	PF13041//PPR_2;PF01535//PPR;PF13812//PPR_3
>Tandom_space10_No.61
AANG004364	scaffold13	780347	781666	+	GO:0004980//melanocyte-stimulating hormone receptor activity	GO:0007186//G-protein coupled receptor signaling pathway	GO:0016021//integral to membrane	K15271//ATP-dependent DNA helicase HFM1/MER3 [EC:3.6.4.12]	IPR000761//Melanocyte-stimulating hormone receptor;IPR002885//Pentatricopeptide repeat	PF01535//PPR;PF13041//PPR_2;PF13812//PPR_3
AANG004367	scaffold13	848014	851199	+	GO:0003956//NAD(P)+-protein-arginine ADP-ribosyltransferase activity	GO:0006471//protein ADP-ribosylation	-	K15271//ATP-dependent DNA helicase HFM1/MER3 [EC:3.6.4.12]	IPR000768//NAD:arginine ADP-ribosyltransferase, ART;IPR002885//Pentatricopeptide repeat	PF13041//PPR_2;PF01535//PPR;PF13812//PPR_3
AANG004368	scaffold13	852013	853698	-	-	-	GO:0016020//membrane	K15271//ATP-dependent DNA helicase HFM1/MER3 [EC:3.6.4.12]	IPR002229//Blood group Rhesus C/E/D polypeptide;IPR002885//Pentatricopeptide repeat	PF01535//PPR;PF13041//PPR_2;PF13812//PPR_3
>Tandom_space10_No.62
AANG009342	scaffold44	297526	298206	+	GO:0003677//DNA binding;GO:0004879//ligand-activated sequence-specific DNA binding RNA polymerase II transcription factor activity;GO:0045735//nutrient reservoir activity	GO:0006355//regulation of transcription, DNA-dependent	GO:0005634//nucleus	-	IPR003071//Orphan nuclear receptor, HMR type;IPR006045//Cupin 1	PF00190//Cupin_1
AANG009343	scaffold44	300290	300832	+	GO:0004601//peroxidase activity;GO:0020037//heme binding;GO:0045735//nutrient reservoir activity	GO:0006979//response to oxidative stress;GO:0055114//oxidation-reduction process	-	-	IPR000823//Plant peroxidase;IPR002016//Haem peroxidase, plant/fungal/bacterial;IPR006045//Cupin 1	PF00190//Cupin_1
>Tandom_space10_No.63
AANG000191	scaffold1	1472448	1472654	-	-	-	-	-	-	-
AANG000193	scaffold1	1476072	1476293	-	-	-	-	-	-	-
>Tandom_space10_No.64
AANG003802	scaffold11	413147	414598	+	GO:0004842//ubiquitin-protein ligase activity;GO:0004993//serotonin receptor activity;GO:0005515//protein binding;GO:0008270//zinc ion binding	GO:0007186//G-protein coupled receptor signaling pathway;GO:0007626//locomotory behavior;GO:0007631//feeding behavior	GO:0005887//integral to plasma membrane	-	IPR000377//5-Hydroxytryptamine 2C receptor;IPR001841//Zinc finger, RING-type;IPR027047//E3 ubiquitin-protein ligase Highwire/Pam/Rpm-1	-
AANG003803	scaffold11	416202	418929	+	GO:0004842//ubiquitin-protein ligase activity;GO:0005515//protein binding;GO:0008270//zinc ion binding	-	-	-	IPR001841//Zinc finger, RING-type;IPR002867//Zinc finger, C6HC-type;IPR023277//Aquaporin 8;IPR027047//E3 ubiquitin-protein ligase Highwire/Pam/Rpm-1	-
>Tandom_space10_No.65
AANG010457	scaffold54	185429	187555	-	GO:0016491//oxidoreductase activity;GO:0046872//metal ion binding	GO:0007155//cell adhesion;GO:0019058//viral infectious cycle;GO:0019062//viral attachment to host cell;GO:0055114//oxidation-reduction process	-	K15271//ATP-dependent DNA helicase HFM1/MER3 [EC:3.6.4.12]	IPR000931//Adenovirus fibre protein;IPR002885//Pentatricopeptide repeat;IPR008335//Eukaryotic molybdopterin oxidoreductase	PF13041//PPR_2;PF01535//PPR;PF13812//PPR_3
AANG010460	scaffold54	207425	209776	-	-	-	-	K15271//ATP-dependent DNA helicase HFM1/MER3 [EC:3.6.4.12]	IPR002885//Pentatricopeptide repeat;IPR008378//Ubiquitous surface protein	PF13041//PPR_2;PF01535//PPR;PF12854//PPR_1
AANG010461	scaffold54	225502	226476	+	GO:0004252//serine-type endopeptidase activity	GO:0006508//proteolysis	-	K15078//structure-specific endonuclease subunit SLX1 [EC:3.6.1.-]	IPR001940//Peptidase S1C	PF14432//DYW_deaminase
AANG010464	scaffold54	235331	237373	+	GO:0004499//N,N-dimethylaniline monooxygenase activity	GO:0055114//oxidation-reduction process	-	K15271//ATP-dependent DNA helicase HFM1/MER3 [EC:3.6.4.12]	IPR002253//Flavin monooxygenase (FMO) 1;IPR002885//Pentatricopeptide repeat	PF13041//PPR_2;PF01535//PPR
AANG010469	scaffold54	254470	256668	+	GO:0004995//tachykinin receptor activity	GO:0007186//G-protein coupled receptor signaling pathway	GO:0005886//plasma membrane;GO:0016021//integral to membrane	K15271//ATP-dependent DNA helicase HFM1/MER3 [EC:3.6.4.12]	IPR000913//Neurokinin NK2 receptor;IPR002885//Pentatricopeptide repeat	PF13041//PPR_2;PF01535//PPR
AANG010470	scaffold54	256727	258610	-	GO:0004177//aminopeptidase activity;GO:0008235//metalloexopeptidase activity	GO:0006508//proteolysis	-	K15271//ATP-dependent DNA helicase HFM1/MER3 [EC:3.6.4.12]	IPR001714//Peptidase M24, methionine aminopeptidase;IPR002885//Pentatricopeptide repeat	PF13041//PPR_2;PF01535//PPR;PF13812//PPR_3
>Tandom_space10_No.66
AANG013484	scaffold104	148090	148784	+	GO:0005524//ATP binding;GO:0016887//ATPase activity	-	-	K02065//putative ABC transport system ATP-binding protein	IPR000839//Porin, Oms28 type;IPR003439//ABC transporter-like	PF00005//ABC_tran
AANG013489	scaffold104	182745	185735	-	GO:0000166//nucleotide binding;GO:0005524//ATP binding;GO:0015105//arsenite transmembrane transporter activity;GO:0016887//ATPase activity;GO:0017111//nucleoside-triphosphatase activity;GO:0042626//ATPase activity, coupled to transmembrane movement of substances	GO:0006810//transport;GO:0015700//arsenite transport;GO:0055085//transmembrane transport	GO:0016021//integral to membrane	K05658//ATP-binding cassette, subfamily B (MDR/TAP), member 1	IPR000802//Arsenite/antimonite efflux pump membrane protein, ArsB;IPR001140//ABC transporter, transmembrane domain;IPR003439//ABC transporter-like;IPR003593//AAA+ ATPase domain;IPR017940//ABC transporter, integral membrane type 1	PF00664//ABC_membrane;PF00005//ABC_tran
>Tandom_space10_No.67
AANG014275	scaffold138	126387	128630	-	GO:0003824//catalytic activity;GO:0004084//branched-chain-amino-acid transaminase activity;GO:0004950//chemokine receptor activity	GO:0006935//chemotaxis;GO:0007186//G-protein coupled receptor signaling pathway;GO:0008152//metabolic process;GO:0009081//branched-chain amino acid metabolic process;GO:0016539//intein-mediated protein splicing	GO:0016021//integral to membrane	K00826//branched-chain amino acid aminotransferase [EC:2.6.1.42]	IPR001544//Aminotransferase, class IV;IPR005393//XC chemokine receptor 1;IPR005786//Branched-chain amino acid aminotransferase II;IPR006142//Intein	PF01063//Aminotran_4
AANG014276	scaffold138	133827	135501	-	GO:0001604//urotensin II receptor activity;GO:0003824//catalytic activity;GO:0004084//branched-chain-amino-acid transaminase activity	GO:0007186//G-protein coupled receptor signaling pathway;GO:0008152//metabolic process;GO:0008217//regulation of blood pressure;GO:0009081//branched-chain amino acid metabolic process;GO:0042312//regulation of vasodilation	GO:0016021//integral to membrane	K00826//branched-chain amino acid aminotransferase [EC:2.6.1.42]	IPR000670//Urotensin II receptor;IPR001544//Aminotransferase, class IV;IPR005786//Branched-chain amino acid aminotransferase II	PF01063//Aminotran_4
>Tandom_space10_No.68
AANG007550	scaffold31	576459	577823	+	GO:0003677//DNA binding;GO:0003735//structural constituent of ribosome;GO:0016491//oxidoreductase activity;GO:0016494//C-X-C chemokine receptor activity;GO:0046872//metal ion binding	GO:0006355//regulation of transcription, DNA-dependent;GO:0006412//translation;GO:0006935//chemotaxis;GO:0007186//G-protein coupled receptor signaling pathway;GO:0055114//oxidation-reduction process	GO:0005622//intracellular;GO:0005840//ribosome;GO:0016021//integral to membrane	K02984//small subunit ribosomal protein S3Ae	IPR000174//CXC chemokine receptor 1/2;IPR001593//Ribosomal protein S3Ae;IPR006197//Peptidase S24, LexA-like;IPR008335//Eukaryotic molybdopterin oxidoreductase;IPR013847//POU domain	PF01015//Ribosomal_S3Ae
AANG007551	scaffold31	642359	643686	+	GO:0003677//DNA binding;GO:0003735//structural constituent of ribosome;GO:0015467//G-protein activated inward rectifier potassium channel activity	GO:0006355//regulation of transcription, DNA-dependent;GO:0006412//translation;GO:0006813//potassium ion transport	GO:0005622//intracellular;GO:0005840//ribosome;GO:0016020//membrane	K02984//small subunit ribosomal protein S3Ae	IPR001593//Ribosomal protein S3Ae;IPR003274//Potassium channel, inwardly rectifying, Kir3.1;IPR006197//Peptidase S24, LexA-like;IPR013847//POU domain	PF01015//Ribosomal_S3Ae
>Tandom_space10_No.69
AANG013410	scaffold102	277208	278394	-	-	GO:0016192//vesicle-mediated transport	GO:0016021//integral to membrane	K08515//vesicle-associated membrane protein 7	IPR001388//Synaptobrevin;IPR003066//Salmonella invasion protein InvJ;IPR010908//Longin domain	PF00957//Synaptobrevin;PF13774//Longin
AANG013412	scaffold102	284127	285061	-	-	GO:0007154//cell communication	GO:0005922//connexon complex	K08515//vesicle-associated membrane protein 7	IPR002266//Gap junction alpha-8 protein (Cx50);IPR010908//Longin domain	PF13774//Longin
AANG013413	scaffold102	286236	291981	+	-	-	-	K08515//vesicle-associated membrane protein 7	IPR010908//Longin domain;IPR023256//FPRL1 inhibitory protein	-
>Tandom_space10_No.70
AANG008577	scaffold38	306805	307904	-	-	-	-	K14001//nucleotide exchange factor SIL1	IPR023249//FAM153	-
AANG008578	scaffold38	308699	309449	-	GO:0003677//DNA binding	GO:0006334//nucleosome assembly	GO:0000786//nucleosome;GO:0005634//nucleus	K14001//nucleotide exchange factor SIL1	IPR001951//Histone H4;IPR020478//AT hook-like	-
>Tandom_space10_No.71
AANG002738	scaffold7	1527711	1529654	+	-	-	GO:0016020//membrane	-	IPR002229//Blood group Rhesus C/E/D polypeptide;IPR024671//Autophagy-related protein 22-like	PF11700//ATG22
AANG002746	scaffold7	1555895	1557804	+	GO:0005432//calcium:sodium antiporter activity	GO:0006816//calcium ion transport	GO:0016020//membrane	-	IPR004836//Sodium/calcium exchanger protein;IPR024671//Autophagy-related protein 22-like	PF11700//ATG22
>Tandom_space10_No.72
AANG009164	scaffold43	56655	58389	+	GO:0016747//transferase activity, transferring acyl groups other than amino-acyl groups;GO:0019829//cation-transporting ATPase activity	GO:0006633//fatty acid biosynthetic process;GO:0006812//cation transport;GO:0008610//lipid biosynthetic process	GO:0016020//membrane;GO:0016021//integral to membrane	K15397//3-ketoacyl-CoA synthase [EC:2.3.1.-]	IPR001757//Cation-transporting P-type ATPase;IPR013601//FAE1/Type III polyketide synthase-like protein;IPR013747//3-Oxoacyl-[acyl-carrier-protein (ACP)] synthase III C-terminal	PF08392//FAE1_CUT1_RppA;PF08541//ACP_syn_III_C
AANG009165	scaffold43	58979	60544	-	GO:0005215//transporter activity;GO:0016747//transferase activity, transferring acyl groups other than amino-acyl groups	GO:0006633//fatty acid biosynthetic process;GO:0008610//lipid biosynthetic process	GO:0005886//plasma membrane;GO:0016020//membrane	K15397//3-ketoacyl-CoA synthase [EC:2.3.1.-]	IPR001958//Tetracycline resistance protein, TetA/multidrug resistance protein MdtG;IPR013601//FAE1/Type III polyketide synthase-like protein;IPR013747//3-Oxoacyl-[acyl-carrier-protein (ACP)] synthase III C-terminal	PF08392//FAE1_CUT1_RppA;PF08541//ACP_syn_III_C
>Tandom_space10_No.73
AANG004316	scaffold13	347216	349286	-	GO:0004871//signal transducer activity;GO:0005525//GTP binding	GO:0006184//GTP catabolic process;GO:0007186//G-protein coupled receptor signaling pathway	-	-	IPR002976//Plant G-protein, alpha subunit	-
AANG004317	scaffold13	351533	358493	+	GO:0008270//zinc ion binding	-	-	-	IPR011124//Zinc finger, CW-type;IPR023249//FAM153	PF07496//zf-CW
>Tandom_space10_No.74
AANG012773	scaffold84	253606	254439	+	GO:0003677//DNA binding	GO:0006355//regulation of transcription, DNA-dependent	GO:0000785//chromatin;GO:0005634//nucleus	-	IPR000116//High mobility group, HMG-I/HMG-Y;IPR025322//Protein of unknown function DUF4228, plant	PF14009//DUF4228
AANG012774	scaffold84	255596	256429	+	GO:0003677//DNA binding	GO:0006355//regulation of transcription, DNA-dependent	GO:0000785//chromatin;GO:0005634//nucleus	-	IPR000116//High mobility group, HMG-I/HMG-Y;IPR025322//Protein of unknown function DUF4228, plant	PF14009//DUF4228
>Tandom_space10_No.75
AANG007629	scaffold31	1004552	1005523	+	GO:0004499//N,N-dimethylaniline monooxygenase activity	GO:0055114//oxidation-reduction process	-	-	IPR002254//Flavin monooxygenase (FMO) 2	-
AANG007630	scaffold31	1005666	1005950	+	-	-	-	-	IPR016062//TM1410 hypothetical-related protein, conserved	-
>Tandom_space10_No.76
AANG013418	scaffold103	7350	8076	+	GO:0004980//melanocyte-stimulating hormone receptor activity	GO:0007186//G-protein coupled receptor signaling pathway	GO:0016021//integral to membrane	K13993//HSP20 family protein	IPR000761//Melanocyte-stimulating hormone receptor;IPR002068//Alpha crystallin/Hsp20 domain	PF00011//HSP20
AANG013419	scaffold103	9770	10447	+	-	-	-	K13993//HSP20 family protein	IPR000839//Porin, Oms28 type;IPR002068//Alpha crystallin/Hsp20 domain	PF00011//HSP20
AANG013425	scaffold103	28287	28865	+	GO:0004980//melanocyte-stimulating hormone receptor activity	GO:0007186//G-protein coupled receptor signaling pathway	GO:0016021//integral to membrane	K13993//HSP20 family protein	IPR000761//Melanocyte-stimulating hormone receptor;IPR002068//Alpha crystallin/Hsp20 domain	PF00011//HSP20
>Tandom_space10_No.77
AANG010434	scaffold53	669938	672568	-	GO:0004995//tachykinin receptor activity;GO:0008375//acetylglucosaminyltransferase activity	GO:0007186//G-protein coupled receptor signaling pathway	GO:0005886//plasma membrane;GO:0016020//membrane;GO:0016021//integral to membrane	-	IPR001013//Neurokinin NK3 receptor;IPR003406//Glycosyl transferase, family 14	PF02485//Branch
AANG010435	scaffold53	674070	675628	-	GO:0005249//voltage-gated potassium channel activity;GO:0008375//acetylglucosaminyltransferase activity	GO:0006813//potassium ion transport	GO:0008076//voltage-gated potassium channel complex;GO:0016020//membrane	-	IPR003406//Glycosyl transferase, family 14;IPR004053//Potassium channel, voltage dependent, Kv1.6	PF02485//Branch
>Tandom_space10_No.78
AANG008994	scaffold41	869495	871361	-	GO:0004499//N,N-dimethylaniline monooxygenase activity	GO:0055114//oxidation-reduction process	-	-	IPR002253//Flavin monooxygenase (FMO) 1	-
AANG008999	scaffold41	896700	899164	-	GO:0004930//G-protein coupled receptor activity	GO:0007186//G-protein coupled receptor signaling pathway	GO:0016021//integral to membrane	-	IPR022335//G protein-coupled receptor 153	-
>Tandom_space10_No.79
AANG006774	scaffold26	442956	444757	+	GO:0004672//protein kinase activity;GO:0004713//protein tyrosine kinase activity;GO:0005515//protein binding;GO:0005524//ATP binding;GO:0016491//oxidoreductase activity	GO:0006468//protein phosphorylation;GO:0055114//oxidation-reduction process	-	K04733//interleukin-1 receptor-associated kinase 4 [EC:2.7.11.1]	IPR000719//Protein kinase domain;IPR000742//Epidermal growth factor-like domain;IPR001245//Serine-threonine/tyrosine-protein kinase catalytic domain;IPR001834//NADH:cytochrome b5 reductase (CBR);IPR002290//Serine/threonine- / dual specificity protein kinase, catalytic domain;IPR020635//Tyrosine-protein kinase, catalytic domain	PF07714//Pkinase_Tyr
AANG006778	scaffold26	459858	463035	+	GO:0004672//protein kinase activity;GO:0004713//protein tyrosine kinase activity;GO:0005249//voltage-gated potassium channel activity;GO:0005524//ATP binding;GO:0030247//polysaccharide binding	GO:0006468//protein phosphorylation;GO:0006813//potassium ion transport	GO:0008076//voltage-gated potassium channel complex	K04733//interleukin-1 receptor-associated kinase 4 [EC:2.7.11.1]	IPR000719//Protein kinase domain;IPR001245//Serine-threonine/tyrosine-protein kinase catalytic domain;IPR002290//Serine/threonine- / dual specificity protein kinase, catalytic domain;IPR004052//Potassium channel, voltage dependent, Kv1.5;IPR020635//Tyrosine-protein kinase, catalytic domain;IPR025287//Wall-associated receptor kinase galacturonan-binding domain	PF07714//Pkinase_Tyr;PF13947//GUB_WAK_bind
AANG006786	scaffold26	488244	488837	-	GO:0004871//signal transducer activity	GO:0007165//signal transduction	-	-	IPR002211//Lymphocyte-specific protein	-
>Tandom_space10_No.80
AANG011092	scaffold85	266038	269200	+	GO:0004476//mannose-6-phosphate isomerase activity;GO:0004553//hydrolase activity, hydrolyzing O-glycosyl compounds	GO:0005975//carbohydrate metabolic process;GO:0009298//GDP-mannose biosynthetic process	-	K12309//beta-galactosidase [EC:3.2.1.23]	IPR001944//Glycoside hydrolase, family 35;IPR016305//Mannose-6-phosphate isomerase	PF01301//Glyco_hydro_35
AANG011093	scaffold85	269472	270149	+	GO:0004497//monooxygenase activity;GO:0004553//hydrolase activity, hydrolyzing O-glycosyl compounds;GO:0005506//iron ion binding;GO:0020037//heme binding;GO:0030246//carbohydrate binding	GO:0005975//carbohydrate metabolic process;GO:0055114//oxidation-reduction process	-	-	IPR000922//D-galactoside/L-rhamnose binding SUEL lectin domain;IPR001944//Glycoside hydrolase, family 35;IPR002397//Cytochrome P450, B-class	PF02140//Gal_Lectin
>Tandom_space10_No.81
AANG013652	scaffold110	4711	5204	+	GO:0005245//voltage-gated calcium channel activity	GO:0070588//calcium ion transmembrane transport	GO:0005891//voltage-gated calcium channel complex	-	IPR000584//Voltage-dependent calcium channel, L-type, beta subunit	-
AANG013658	scaffold110	47339	49395	+	GO:0004672//protein kinase activity;GO:0004713//protein tyrosine kinase activity;GO:0005524//ATP binding;GO:0016494//C-X-C chemokine receptor activity	GO:0006468//protein phosphorylation;GO:0006935//chemotaxis;GO:0007186//G-protein coupled receptor signaling pathway	GO:0016021//integral to membrane	K13430//serine/threonine-protein kinase PBS1 [EC:2.7.11.1]	IPR000174//CXC chemokine receptor 1/2;IPR000719//Protein kinase domain;IPR001245//Serine-threonine/tyrosine-protein kinase catalytic domain;IPR002290//Serine/threonine- / dual specificity protein kinase, catalytic domain;IPR020635//Tyrosine-protein kinase, catalytic domain	PF00069//Pkinase
>Tandom_space10_No.82
AANG002583	scaffold7	609190	610941	-	GO:0005515//protein binding	-	-	K10523//speckle-type POZ protein	IPR000210//BTB/POZ-like;IPR002110//Ankyrin repeat;IPR013069//BTB/POZ	PF00651//BTB
AANG002584	scaffold7	656066	657640	-	GO:0005509//calcium ion binding;GO:0005544//calcium-dependent phospholipid binding	GO:0007010//cytoskeleton organization	-	-	IPR008088//Alpha giardin	-
>Tandom_space10_No.83
AANG013218	scaffold94	36766	41145	+	GO:0004965//G-protein coupled GABA receptor activity	GO:0007186//G-protein coupled receptor signaling pathway	GO:0016021//integral to membrane	K15271//ATP-dependent DNA helicase HFM1/MER3 [EC:3.6.4.12]	IPR002455//GPCR, family 3, gamma-aminobutyric acid receptor, type B;IPR002456//GPCR, family 3, gamma-aminobutyric acid receptor, type B1;IPR002885//Pentatricopeptide repeat	PF13041//PPR_2;PF01535//PPR
AANG013221	scaffold94	49473	51728	-	-	-	-	K15078//structure-specific endonuclease subunit SLX1 [EC:3.6.1.-]	IPR002885//Pentatricopeptide repeat;IPR004058//Zeta tubulin	PF13041//PPR_2;PF01535//PPR;PF13812//PPR_3;PF14432//DYW_deaminase
AANG013224	scaffold94	81827	84577	-	GO:0004969//histamine receptor activity	GO:0001505//regulation of neurotransmitter levels;GO:0007186//G-protein coupled receptor signaling pathway	GO:0016021//integral to membrane	K15078//structure-specific endonuclease subunit SLX1 [EC:3.6.1.-]	IPR002885//Pentatricopeptide repeat;IPR003980//Histamine H3 receptor	PF01535//PPR;PF13041//PPR_2;PF12854//PPR_1;PF14432//DYW_deaminase
AANG013227	scaffold94	153080	155137	-	GO:0005520//insulin-like growth factor binding	-	GO:0005576//extracellular region	K15078//structure-specific endonuclease subunit SLX1 [EC:3.6.1.-]	IPR002885//Pentatricopeptide repeat;IPR022322//Insulin-like growth factor-binding protein 1	PF01535//PPR;PF13041//PPR_2;PF13812//PPR_3;PF12854//PPR_1;PF14432//DYW_deaminase
AANG013229	scaffold94	164800	166533	+	GO:0004969//histamine receptor activity	GO:0001505//regulation of neurotransmitter levels;GO:0007186//G-protein coupled receptor signaling pathway	GO:0016021//integral to membrane	K15078//structure-specific endonuclease subunit SLX1 [EC:3.6.1.-]	IPR002885//Pentatricopeptide repeat;IPR003980//Histamine H3 receptor	PF01535//PPR;PF13041//PPR_2;PF14432//DYW_deaminase
AANG013230	scaffold94	166739	169375	+	GO:0005452//inorganic anion exchanger activity	GO:0006820//anion transport	GO:0016020//membrane	K15271//ATP-dependent DNA helicase HFM1/MER3 [EC:3.6.4.12]	IPR002885//Pentatricopeptide repeat;IPR003024//Sodium bicarbonate cotransporter	PF13041//PPR_2;PF01535//PPR;PF13812//PPR_3
AANG013235	scaffold94	198279	201060	+	GO:0004252//serine-type endopeptidase activity	GO:0006508//proteolysis	-	K15078//structure-specific endonuclease subunit SLX1 [EC:3.6.1.-]	IPR001940//Peptidase S1C;IPR002885//Pentatricopeptide repeat	PF13041//PPR_2;PF01535//PPR;PF13812//PPR_3;PF14432//DYW_deaminase
AANG013240	scaffold94	218366	218942	+	-	-	-	K15078//structure-specific endonuclease subunit SLX1 [EC:3.6.1.-]	IPR022645//Protein-export membrane protein SecD/SecF, bacterial	-
AANG013248	scaffold94	260372	261862	+	-	GO:0007155//cell adhesion;GO:0019058//viral infectious cycle;GO:0019062//viral attachment to host cell	-	K15271//ATP-dependent DNA helicase HFM1/MER3 [EC:3.6.4.12]	IPR000931//Adenovirus fibre protein;IPR002885//Pentatricopeptide repeat	PF13041//PPR_2;PF01535//PPR
AANG013250	scaffold94	269190	269621	-	GO:0030234//enzyme regulator activity	GO:0006808//regulation of nitrogen utilization	-	K15078//structure-specific endonuclease subunit SLX1 [EC:3.6.1.-]	IPR002187//Nitrogen regulatory protein PII;IPR002885//Pentatricopeptide repeat	PF01535//PPR
>Tandom_space10_No.84
AANG010154	scaffold51	192821	195874	+	GO:0004601//peroxidase activity;GO:0020037//heme binding	GO:0006979//response to oxidative stress;GO:0055114//oxidation-reduction process	-	K15271//ATP-dependent DNA helicase HFM1/MER3 [EC:3.6.4.12]	IPR000823//Plant peroxidase;IPR002885//Pentatricopeptide repeat	PF13041//PPR_2;PF01535//PPR;PF13812//PPR_3
AANG010155	scaffold51	197987	198967	-	GO:0004553//hydrolase activity, hydrolyzing O-glycosyl compounds	GO:0005975//carbohydrate metabolic process	-	K15078//structure-specific endonuclease subunit SLX1 [EC:3.6.1.-]	IPR002241//Glycoside hydrolase, family 27;IPR002885//Pentatricopeptide repeat	PF13041//PPR_2;PF13812//PPR_3;PF14432//DYW_deaminase
>Tandom_space10_No.85
AANG000665	scaffold2	1438638	1441823	-	-	GO:0009306//protein secretion	GO:0016020//membrane	K15271//ATP-dependent DNA helicase HFM1/MER3 [EC:3.6.4.12]	IPR002885//Pentatricopeptide repeat;IPR005837//Flagellar transport protein FliP	PF13041//PPR_2;PF01535//PPR;PF12854//PPR_1
AANG000674	scaffold2	1462969	1467029	-	-	GO:0006807//nitrogen compound metabolic process	-	K15078//structure-specific endonuclease subunit SLX1 [EC:3.6.1.-]	IPR002885//Pentatricopeptide repeat;IPR005483//Carbamoyl-phosphate synthase large subunit, CPSase domain	PF01535//PPR;PF13041//PPR_2;PF13812//PPR_3;PF14432//DYW_deaminase
>Tandom_space10_No.86
AANG012922	scaffold88	85463	89494	+	GO:0004601//peroxidase activity;GO:0020037//heme binding	GO:0006979//response to oxidative stress;GO:0055114//oxidation-reduction process	-	K00430//peroxidase [EC:1.11.1.7]	IPR001621//Fungal ligninase;IPR002016//Haem peroxidase, plant/fungal/bacterial	PF00141//peroxidase
AANG012924	scaffold88	170628	170951	+	GO:0004601//peroxidase activity;GO:0020037//heme binding	GO:0006979//response to oxidative stress;GO:0055114//oxidation-reduction process	-	K00430//peroxidase [EC:1.11.1.7]	IPR000823//Plant peroxidase;IPR002016//Haem peroxidase, plant/fungal/bacterial	PF00141//peroxidase
>Tandom_space10_No.87
AANG010898	scaffold57	172563	175754	+	-	-	-	K15271//ATP-dependent DNA helicase HFM1/MER3 [EC:3.6.4.12]	IPR002885//Pentatricopeptide repeat;IPR024949//Bet v I type allergen	PF13041//PPR_2;PF01535//PPR;PF12854//PPR_1;PF13812//PPR_3
AANG010899	scaffold57	177735	178571	-	GO:0005247//voltage-gated chloride channel activity	GO:0006821//chloride transport;GO:0055085//transmembrane transport	GO:0016020//membrane	K15078//structure-specific endonuclease subunit SLX1 [EC:3.6.1.-]	IPR001807//Chloride channel, voltage gated;IPR002885//Pentatricopeptide repeat	PF01535//PPR;PF14432//DYW_deaminase
AANG010900	scaffold57	183541	186213	+	GO:0016491//oxidoreductase activity;GO:0046872//metal ion binding	GO:0055114//oxidation-reduction process	-	K15078//structure-specific endonuclease subunit SLX1 [EC:3.6.1.-]	IPR002885//Pentatricopeptide repeat;IPR004058//Zeta tubulin;IPR008335//Eukaryotic molybdopterin oxidoreductase	PF01535//PPR;PF13041//PPR_2;PF14432//DYW_deaminase
AANG010906	scaffold57	240848	243385	+	-	GO:0007155//cell adhesion	GO:0009289//pilus	K15078//structure-specific endonuclease subunit SLX1 [EC:3.6.1.-]	IPR002885//Pentatricopeptide repeat;IPR004086//P pili tip fibrillum PapE protein, Escherichia coli	PF01535//PPR;PF13041//PPR_2;PF13812//PPR_3;PF14432//DYW_deaminase
AANG010908	scaffold57	247453	248886	-	-	-	-	K15078//structure-specific endonuclease subunit SLX1 [EC:3.6.1.-]	IPR002885//Pentatricopeptide repeat;IPR008107//Mycoplasma P48 major surface lipoprotein	PF13041//PPR_2;PF01535//PPR;PF12854//PPR_1;PF14432//DYW_deaminase
>Tandom_space10_No.88
AANG003565	scaffold10	775365	775934	-	-	-	-	K15271//ATP-dependent DNA helicase HFM1/MER3 [EC:3.6.4.12]	IPR000533//Tropomyosin;IPR002885//Pentatricopeptide repeat	PF01535//PPR;PF13812//PPR_3
AANG003572	scaffold10	822135	824600	-	GO:0005245//voltage-gated calcium channel activity	GO:0070588//calcium ion transmembrane transport	GO:0005891//voltage-gated calcium channel complex	K15078//structure-specific endonuclease subunit SLX1 [EC:3.6.1.-]	IPR002885//Pentatricopeptide repeat;IPR005446//Voltage-dependent calcium channel, L-type, alpha-1 subunit	PF01535//PPR;PF13041//PPR_2;PF13812//PPR_3;PF14432//DYW_deaminase
AANG003573	scaffold10	825106	833391	+	-	-	-	K15078//structure-specific endonuclease subunit SLX1 [EC:3.6.1.-]	IPR002885//Pentatricopeptide repeat;IPR004058//Zeta tubulin	PF01535//PPR;PF13041//PPR_2;PF14432//DYW_deaminase
>Tandom_space10_No.89
AANG004707	scaffold21	124700	127540	+	GO:0000287//magnesium ion binding;GO:0004618//phosphoglycerate kinase activity;GO:0004634//phosphopyruvate hydratase activity	GO:0006096//glycolysis	GO:0000015//phosphopyruvate hydratase complex	K01689//enolase [EC:4.2.1.11]	IPR000941//Enolase;IPR001576//Phosphoglycerate kinase;IPR020810//Enolase, C-terminal;IPR020811//Enolase, N-terminal	PF00113//Enolase_C;PF03952//Enolase_N
AANG004708	scaffold21	131467	134070	-	GO:0000287//magnesium ion binding;GO:0004634//phosphopyruvate hydratase activity	GO:0006096//glycolysis	GO:0000015//phosphopyruvate hydratase complex	K01689//enolase [EC:4.2.1.11]	IPR000533//Tropomyosin;IPR000941//Enolase;IPR020810//Enolase, C-terminal;IPR020811//Enolase, N-terminal	PF00113//Enolase_C;PF03952//Enolase_N
>Tandom_space10_No.90
AANG003526	scaffold10	183771	190280	+	-	-	GO:0016021//integral to membrane	K13348//protein Mpv17	IPR007248//Mpv17/PMP22;IPR008378//Ubiquitous surface protein	PF04117//Mpv17_PMP22
AANG003530	scaffold10	234817	236097	+	-	GO:0007155//cell adhesion	-	K15078//structure-specific endonuclease subunit SLX1 [EC:3.6.1.-]	IPR002885//Pentatricopeptide repeat;IPR006129//Adhesin B	PF01535//PPR;PF13041//PPR_2;PF14432//DYW_deaminase
AANG003531	scaffold10	236385	238403	-	GO:0005267//potassium channel activity	GO:0071805//potassium ion transmembrane transport	GO:0016021//integral to membrane	K15271//ATP-dependent DNA helicase HFM1/MER3 [EC:3.6.4.12]	IPR002885//Pentatricopeptide repeat;IPR005410//Two pore domain potassium channel, THIK	PF13041//PPR_2;PF01535//PPR;PF13812//PPR_3
>Tandom_space10_No.91
AANG000279	scaffold1	2236732	2238352	+	GO:0004974//leukotriene receptor activity	GO:0007186//G-protein coupled receptor signaling pathway	GO:0016021//integral to membrane	-	IPR003983//Leukotriene B4 type 1 receptor;IPR007750//Protein of unknown function DUF674	PF05056//DUF674
AANG000281	scaffold1	2245351	2246650	+	GO:0005160//transforming growth factor beta receptor binding	GO:0016049//cell growth	-	-	IPR007750//Protein of unknown function DUF674;IPR015618//Transforming growth factor beta 3	PF05056//DUF674
>Tandom_space10_No.92
AANG014293	scaffold145	7799	9250	-	GO:0015444//magnesium-importing ATPase activity	GO:0015074//DNA integration;GO:0015693//magnesium ion transport	GO:0016021//integral to membrane	K12619//5'-3' exoribonuclease 2 [EC:3.1.13.-]	IPR001584//Integrase, catalytic core;IPR006415//Magnesium-transporting P-type ATPase, subfamily IIIB;IPR013103//Reverse transcriptase, RNA-dependent DNA polymerase	PF07727//RVT_2;PF00665//rve
AANG014299	scaffold145	106354	106593	-	-	-	-	K05356//all-trans-nonaprenyl-diphosphate synthase [EC:2.5.1.84 2.5.1.85]	-	-
>Tandom_space10_No.93
AANG009316	scaffold44	139608	143420	+	GO:0004601//peroxidase activity;GO:0020037//heme binding	GO:0006979//response to oxidative stress;GO:0055114//oxidation-reduction process	-	K15271//ATP-dependent DNA helicase HFM1/MER3 [EC:3.6.4.12]	IPR001621//Fungal ligninase;IPR002885//Pentatricopeptide repeat	PF13041//PPR_2;PF01535//PPR;PF13812//PPR_3
AANG009318	scaffold44	148385	150358	-	GO:0015385//sodium:hydrogen antiporter activity	GO:0006814//sodium ion transport;GO:0006885//regulation of pH	GO:0016021//integral to membrane	K15271//ATP-dependent DNA helicase HFM1/MER3 [EC:3.6.4.12]	IPR002885//Pentatricopeptide repeat;IPR018410//Na+/H+ exchanger, isoforms 3/5	PF01535//PPR;PF13041//PPR_2
>Tandom_space10_No.94
AANG003125	scaffold8	1682600	1683728	+	GO:0003677//DNA binding	GO:0006355//regulation of transcription, DNA-dependent;GO:0009405//pathogenesis	GO:0005576//extracellular region	-	IPR003897//Clostridium enterotoxin;IPR006197//Peptidase S24, LexA-like	PF13668//Ferritin_2
AANG003126	scaffold8	1684293	1685506	+	-	GO:0007154//cell communication	GO:0005922//connexon complex	-	IPR002266//Gap junction alpha-8 protein (Cx50)	PF13668//Ferritin_2
>Tandom_space10_No.95
AANG001613	scaffold5	546827	547654	-	GO:0003824//catalytic activity;GO:0004739//pyruvate dehydrogenase (acetyl-transferring) activity;GO:0004930//G-protein coupled receptor activity	GO:0006086//acetyl-CoA biosynthetic process from pyruvate;GO:0006807//nitrogen compound metabolic process;GO:0007186//G-protein coupled receptor signaling pathway;GO:0008152//metabolic process	GO:0016021//integral to membrane	K00162//pyruvate dehydrogenase E1 component subunit beta [EC:1.2.4.1]	IPR005475//Transketolase-like, pyrimidine-binding domain;IPR005476//Transketolase, C-terminal;IPR005483//Carbamoyl-phosphate synthase large subunit, CPSase domain;IPR022335//G protein-coupled receptor 153;IPR027110//Pyruvate dehydrogenase E1 component subunit beta	PF02780//Transketolase_C;PF02779//Transket_pyr
AANG001616	scaffold5	555281	556052	+	GO:0004739//pyruvate dehydrogenase (acetyl-transferring) activity	GO:0006086//acetyl-CoA biosynthetic process from pyruvate	-	K00162//pyruvate dehydrogenase E1 component subunit beta [EC:1.2.4.1]	IPR005475//Transketolase-like, pyrimidine-binding domain;IPR022340//G protein-coupled receptor GCR1 putative;IPR027110//Pyruvate dehydrogenase E1 component subunit beta	PF02779//Transket_pyr
>Tandom_space10_No.96
AANG006135	scaffold22	1161563	1163771	+	GO:0004672//protein kinase activity;GO:0004713//protein tyrosine kinase activity;GO:0005524//ATP binding	GO:0006468//protein phosphorylation	-	K13430//serine/threonine-protein kinase PBS1 [EC:2.7.11.1]	IPR000719//Protein kinase domain;IPR001245//Serine-threonine/tyrosine-protein kinase catalytic domain;IPR002290//Serine/threonine- / dual specificity protein kinase, catalytic domain;IPR003004//GspF/PilC family;IPR020635//Tyrosine-protein kinase, catalytic domain	PF00069//Pkinase
AANG006139	scaffold22	1182625	1187102	+	GO:0004672//protein kinase activity;GO:0004713//protein tyrosine kinase activity;GO:0005249//voltage-gated potassium channel activity;GO:0005524//ATP binding	GO:0006468//protein phosphorylation;GO:0006813//potassium ion transport	GO:0008076//voltage-gated potassium channel complex	K00924//[EC:2.7.1.-]	IPR000719//Protein kinase domain;IPR001245//Serine-threonine/tyrosine-protein kinase catalytic domain;IPR002290//Serine/threonine- / dual specificity protein kinase, catalytic domain;IPR004053//Potassium channel, voltage dependent, Kv1.6;IPR013210//Leucine-rich repeat-containing N-terminal, type 2;IPR020635//Tyrosine-protein kinase, catalytic domain	PF07714//Pkinase_Tyr;PF08263//LRRNT_2
>Tandom_space10_No.97
AANG005657	scaffold18	424664	425074	-	GO:0003677//DNA binding	GO:0006334//nucleosome assembly	GO:0000786//nucleosome	K11253//histone H3	IPR000164//Histone H3;IPR001072//Uncharacterised protein family MJ0414;IPR007125//Histone core	PF00125//Histone
AANG005665	scaffold18	503954	504364	+	GO:0003677//DNA binding	GO:0006334//nucleosome assembly	GO:0000786//nucleosome;GO:0005634//nucleus	K11253//histone H3	IPR000164//Histone H3;IPR001951//Histone H4;IPR007125//Histone core	PF00125//Histone
>Tandom_space10_No.98
AANG011332	scaffold60	514650	515254	-	GO:0005249//voltage-gated potassium channel activity	GO:0006813//potassium ion transport	GO:0008076//voltage-gated potassium channel complex	-	IPR004052//Potassium channel, voltage dependent, Kv1.5	-
AANG011333	scaffold60	566177	567818	+	GO:0003677//DNA binding	GO:0006355//regulation of transcription, DNA-dependent	GO:0000785//chromatin;GO:0005634//nucleus	-	IPR000116//High mobility group, HMG-I/HMG-Y	-
>Tandom_space10_No.99
AANG001496	scaffold4	2193986	2196232	-	GO:0005215//transporter activity	GO:0006811//ion transport	GO:0016020//membrane	K15271//ATP-dependent DNA helicase HFM1/MER3 [EC:3.6.4.12]	IPR002445//Na/K/Cl co-transporter 2;IPR002885//Pentatricopeptide repeat	PF13041//PPR_2;PF01535//PPR;PF13812//PPR_3
AANG001502	scaffold4	2243727	2248001	-	GO:0005520//insulin-like growth factor binding	-	GO:0005576//extracellular region	K15271//ATP-dependent DNA helicase HFM1/MER3 [EC:3.6.4.12]	IPR002885//Pentatricopeptide repeat;IPR022322//Insulin-like growth factor-binding protein 1	PF13041//PPR_2;PF01535//PPR;PF12854//PPR_1
AANG001503	scaffold4	2251627	2252514	+	GO:0005452//inorganic anion exchanger activity	GO:0006820//anion transport	GO:0016020//membrane	K15078//structure-specific endonuclease subunit SLX1 [EC:3.6.1.-]	IPR002885//Pentatricopeptide repeat;IPR003024//Sodium bicarbonate cotransporter	PF13041//PPR_2;PF01535//PPR;PF12854//PPR_1
AANG001513	scaffold4	2293092	2294747	+	GO:0005031//tumor necrosis factor-activated receptor activity	-	GO:0016020//membrane	K15271//ATP-dependent DNA helicase HFM1/MER3 [EC:3.6.4.12]	IPR002885//Pentatricopeptide repeat;IPR020411//Tumour necrosis factor receptor 1B	PF13041//PPR_2;PF01535//PPR
AANG001522	scaffold4	2340261	2341883	-	GO:0016491//oxidoreductase activity	GO:0006520//cellular amino acid metabolic process;GO:0055114//oxidation-reduction process	-	K15271//ATP-dependent DNA helicase HFM1/MER3 [EC:3.6.4.12]	IPR002885//Pentatricopeptide repeat;IPR006095//Glutamate/phenylalanine/leucine/valine dehydrogenase	PF13041//PPR_2;PF01535//PPR
AANG001531	scaffold4	2378722	2380977	+	GO:0004672//protein kinase activity	GO:0006468//protein phosphorylation	GO:0016021//integral to membrane	K15271//ATP-dependent DNA helicase HFM1/MER3 [EC:3.6.4.12]	IPR001245//Serine-threonine/tyrosine-protein kinase catalytic domain;IPR002885//Pentatricopeptide repeat;IPR004933//Type specific antigen	PF13041//PPR_2;PF01535//PPR;PF12854//PPR_1
>Tandom_space10_No.100
AANG008745	scaffold39	753853	754482	+	GO:0001614//purinergic nucleotide receptor activity;GO:0005216//ion channel activity;GO:0005524//ATP binding	GO:0006811//ion transport	GO:0016020//membrane	K14494//DELLA protein	IPR003047//P2X4 purinoceptor;IPR005202//Transcription factor GRAS	PF03514//GRAS
AANG008746	scaffold39	754586	755631	+	-	-	-	K14494//DELLA protein	IPR003066//Salmonella invasion protein InvJ;IPR005202//Transcription factor GRAS;IPR013847//POU domain	PF03514//GRAS
>Tandom_space10_No.101
AANG008393	scaffold37	123058	125532	-	GO:0004672//protein kinase activity;GO:0004713//protein tyrosine kinase activity;GO:0004980//melanocyte-stimulating hormone receptor activity;GO:0005524//ATP binding	GO:0006468//protein phosphorylation;GO:0007186//G-protein coupled receptor signaling pathway	GO:0016021//integral to membrane	K03083//glycogen synthase kinase 3 beta [EC:2.7.11.26]	IPR000719//Protein kinase domain;IPR000761//Melanocyte-stimulating hormone receptor;IPR001245//Serine-threonine/tyrosine-protein kinase catalytic domain;IPR002290//Serine/threonine- / dual specificity protein kinase, catalytic domain;IPR020635//Tyrosine-protein kinase, catalytic domain	PF00069//Pkinase
AANG008403	scaffold37	177437	179862	+	GO:0004672//protein kinase activity;GO:0004713//protein tyrosine kinase activity;GO:0004980//melanocyte-stimulating hormone receptor activity;GO:0005524//ATP binding	GO:0006468//protein phosphorylation;GO:0007186//G-protein coupled receptor signaling pathway	GO:0016021//integral to membrane	K03083//glycogen synthase kinase 3 beta [EC:2.7.11.26]	IPR000719//Protein kinase domain;IPR000761//Melanocyte-stimulating hormone receptor;IPR001245//Serine-threonine/tyrosine-protein kinase catalytic domain;IPR002290//Serine/threonine- / dual specificity protein kinase, catalytic domain;IPR020635//Tyrosine-protein kinase, catalytic domain	PF00069//Pkinase
>Tandom_space10_No.102
AANG006940	scaffold27	684731	686299	-	GO:0005267//potassium channel activity	GO:0071805//potassium ion transmembrane transport	GO:0016021//integral to membrane	K15271//ATP-dependent DNA helicase HFM1/MER3 [EC:3.6.4.12]	IPR002885//Pentatricopeptide repeat;IPR005410//Two pore domain potassium channel, THIK	PF13041//PPR_2;PF01535//PPR
AANG006948	scaffold27	713660	715567	-	GO:0005245//voltage-gated calcium channel activity	GO:0070588//calcium ion transmembrane transport	GO:0005891//voltage-gated calcium channel complex	K15271//ATP-dependent DNA helicase HFM1/MER3 [EC:3.6.4.12]	IPR002885//Pentatricopeptide repeat;IPR005446//Voltage-dependent calcium channel, L-type, alpha-1 subunit	PF13041//PPR_2;PF01535//PPR;PF13812//PPR_3
AANG006949	scaffold27	727267	729249	-	GO:0015057//thrombin receptor activity	GO:0070493//thrombin receptor signaling pathway	GO:0016021//integral to membrane	K15271//ATP-dependent DNA helicase HFM1/MER3 [EC:3.6.4.12]	IPR002281//Protease-activated receptor 2;IPR002885//Pentatricopeptide repeat	PF13041//PPR_2;PF01535//PPR
AANG006958	scaffold27	760755	762818	-	-	GO:0009405//pathogenesis	GO:0009289//pilus	K15078//structure-specific endonuclease subunit SLX1 [EC:3.6.1.-]	IPR002885//Pentatricopeptide repeat;IPR005430//P pili tip fibrillum PapF protein	PF01535//PPR;PF13041//PPR_2;PF14432//DYW_deaminase
AANG006959	scaffold27	764054	765493	-	GO:0004995//tachykinin receptor activity	GO:0007186//G-protein coupled receptor signaling pathway	GO:0005886//plasma membrane;GO:0016021//integral to membrane	K15271//ATP-dependent DNA helicase HFM1/MER3 [EC:3.6.4.12]	IPR000913//Neurokinin NK2 receptor;IPR002885//Pentatricopeptide repeat	PF13041//PPR_2;PF01535//PPR
AANG006970	scaffold27	808339	810306	-	GO:0004950//chemokine receptor activity	GO:0006935//chemotaxis;GO:0007186//G-protein coupled receptor signaling pathway	GO:0016021//integral to membrane	K15078//structure-specific endonuclease subunit SLX1 [EC:3.6.1.-]	IPR000355//Chemokine receptor family;IPR002885//Pentatricopeptide repeat	PF13041//PPR_2;PF01535//PPR;PF12854//PPR_1
AANG006975	scaffold27	825331	828108	-	GO:0005267//potassium channel activity	GO:0071805//potassium ion transmembrane transport	GO:0016021//integral to membrane	K15271//ATP-dependent DNA helicase HFM1/MER3 [EC:3.6.4.12]	IPR002885//Pentatricopeptide repeat;IPR005410//Two pore domain potassium channel, THIK	PF13041//PPR_2;PF01535//PPR
>Tandom_space10_No.103
AANG011760	scaffold66	358214	359192	-	GO:0003677//DNA binding;GO:0009055//electron carrier activity;GO:0015035//protein disulfide oxidoreductase activity	GO:0006334//nucleosome assembly;GO:0006662//glycerol ether metabolic process;GO:0045454//cell redox homeostasis	GO:0000786//nucleosome;GO:0005634//nucleus	K03671//thioredoxin 1	IPR001951//Histone H4;IPR005746//Thioredoxin;IPR012336//Thioredoxin-like fold;IPR013766//Thioredoxin domain	PF00085//Thioredoxin
AANG011768	scaffold66	417486	417734	+	-	GO:0007155//cell adhesion	GO:0016020//membrane	-	IPR008083//CD34 antigen	-
>Tandom_space10_No.104
AANG010853	scaffold70	490825	491480	-	GO:0005198//structural molecule activity	-	GO:0019028//viral capsid	-	IPR001399//VP6 blue-tongue virus inner capsid protein	-
AANG010854	scaffold70	492187	492837	-	-	-	-	-	IPR009148//Streptococcal non-M secreted SibA	-
>Tandom_space10_No.105
AANG011317	scaffold60	430101	431101	+	GO:0004553//hydrolase activity, hydrolyzing O-glycosyl compounds	GO:0005975//carbohydrate metabolic process;GO:0007155//cell adhesion;GO:0019058//viral infectious cycle;GO:0019062//viral attachment to host cell	-	K01179//endoglucanase [EC:3.2.1.4]	IPR000931//Adenovirus fibre protein;IPR001701//Glycoside hydrolase, family 9	PF00759//Glyco_hydro_9
AANG011320	scaffold60	435474	436857	+	GO:0004553//hydrolase activity, hydrolyzing O-glycosyl compounds	GO:0005975//carbohydrate metabolic process	GO:0016020//membrane	K01179//endoglucanase [EC:3.2.1.4]	IPR001701//Glycoside hydrolase, family 9;IPR002229//Blood group Rhesus C/E/D polypeptide	PF00759//Glyco_hydro_9
AANG011322	scaffold60	443407	444657	-	GO:0004339//glucan 1,4-alpha-glucosidase activity;GO:0004553//hydrolase activity, hydrolyzing O-glycosyl compounds	GO:0005975//carbohydrate metabolic process;GO:0005976//polysaccharide metabolic process	-	K01179//endoglucanase [EC:3.2.1.4]	IPR000165//Glucoamylase;IPR001701//Glycoside hydrolase, family 9	PF00759//Glyco_hydro_9
>Tandom_space10_No.106
AANG012714	scaffold83	180310	182823	+	GO:0005520//insulin-like growth factor binding	-	GO:0005576//extracellular region	K15271//ATP-dependent DNA helicase HFM1/MER3 [EC:3.6.4.12]	IPR002885//Pentatricopeptide repeat;IPR022322//Insulin-like growth factor-binding protein 1	PF13041//PPR_2;PF01535//PPR
AANG012724	scaffold83	273713	276429	-	GO:0005249//voltage-gated potassium channel activity	GO:0006813//potassium ion transport	GO:0016020//membrane	K15271//ATP-dependent DNA helicase HFM1/MER3 [EC:3.6.4.12]	IPR002885//Pentatricopeptide repeat;IPR003950//Potassium channel, voltage-dependent, ELK	PF01535//PPR;PF13041//PPR_2;PF13812//PPR_3
AANG012725	scaffold83	286312	287502	+	GO:0005267//potassium channel activity	GO:0071805//potassium ion transmembrane transport	GO:0016021//integral to membrane	K15271//ATP-dependent DNA helicase HFM1/MER3 [EC:3.6.4.12]	IPR002885//Pentatricopeptide repeat;IPR005410//Two pore domain potassium channel, THIK	PF13041//PPR_2;PF01535//PPR
>Tandom_space10_No.107
AANG000786	scaffold2	2193309	2194292	-	GO:0016620//oxidoreductase activity, acting on the aldehyde or oxo group of donors, NAD or NADP as acceptor;GO:0016872//intramolecular lyase activity	GO:0055114//oxidation-reduction process	-	K01859//chalcone isomerase [EC:5.5.1.6]	IPR016087//Chalcone isomerase;IPR020831//Glyceraldehyde/Erythrose phosphate dehydrogenase family	PF02431//Chalcone
AANG000790	scaffold2	2207376	2208184	-	GO:0005249//voltage-gated potassium channel activity;GO:0016872//intramolecular lyase activity	GO:0006813//potassium ion transport	GO:0008076//voltage-gated potassium channel complex	K01859//chalcone isomerase [EC:5.5.1.6]	IPR005826//Potassium channel, voltage dependent, Kv2.2;IPR016087//Chalcone isomerase	PF02431//Chalcone
AANG000791	scaffold2	2209836	2211262	-	GO:0005249//voltage-gated potassium channel activity;GO:0016872//intramolecular lyase activity	GO:0006813//potassium ion transport	GO:0008076//voltage-gated potassium channel complex	K01859//chalcone isomerase [EC:5.5.1.6]	IPR005826//Potassium channel, voltage dependent, Kv2.2;IPR016087//Chalcone isomerase	PF02431//Chalcone
>Tandom_space10_No.108
AANG013589	scaffold108	23859	24674	+	GO:0003824//catalytic activity;GO:0015288//porin activity	GO:0006810//transport;GO:0008152//metabolic process	GO:0016020//membrane	-	IPR000873//AMP-dependent synthetase/ligase;IPR002299//Porin, Neisseria sp. type;IPR020459//AMP-binding	PF00501//AMP-binding
AANG013590	scaffold108	24754	25821	+	GO:0003824//catalytic activity;GO:0004930//G-protein coupled receptor activity	GO:0007186//G-protein coupled receptor signaling pathway;GO:0008152//metabolic process	GO:0016021//integral to membrane	K01904//4-coumarate--CoA ligase [EC:6.2.1.12]	IPR000873//AMP-dependent synthetase/ligase;IPR022335//G protein-coupled receptor 153	PF00501//AMP-binding
AANG013593	scaffold108	42966	44160	+	GO:0003824//catalytic activity;GO:0005215//transporter activity	GO:0006810//transport;GO:0008152//metabolic process	GO:0016020//membrane	K01904//4-coumarate--CoA ligase [EC:6.2.1.12]	IPR000873//AMP-dependent synthetase/ligase;IPR001036//Acriflavin resistance protein;IPR020459//AMP-binding	PF00501//AMP-binding
>Tandom_space10_No.109
AANG003192	scaffold8	2121136	2122249	-	GO:0030273//melanin-concentrating hormone receptor activity	GO:0007218//neuropeptide signaling pathway;GO:0009765//photosynthesis, light harvesting	GO:0016020//membrane;GO:0016021//integral to membrane	K08913//light-harvesting complex II chlorophyll a/b binding protein 2	IPR001344//Chlorophyll A-B binding protein, plant;IPR004047//Melanin-concentrating hormone 1 receptor;IPR022796//Chlorophyll A-B binding protein	PF00504//Chloroa_b-bind
AANG003197	scaffold8	2153544	2154728	+	-	GO:0007155//cell adhesion;GO:0009765//photosynthesis, light harvesting;GO:0019058//viral infectious cycle;GO:0019062//viral attachment to host cell	GO:0016020//membrane	K08913//light-harvesting complex II chlorophyll a/b binding protein 2	IPR000931//Adenovirus fibre protein;IPR001344//Chlorophyll A-B binding protein, plant;IPR022796//Chlorophyll A-B binding protein	PF00504//Chloroa_b-bind
>Tandom_space10_No.110
AANG014056	scaffold127	97183	98075	+	-	GO:0016337//cell-cell adhesion	GO:0016020//membrane	K15078//structure-specific endonuclease subunit SLX1 [EC:3.6.1.-]	IPR003987//Intercellular adhesion molecule/vascular cell adhesion molecule, N-terminal	-
AANG014057	scaffold127	99551	99834	+	GO:0008188//neuropeptide receptor activity	GO:0007186//G-protein coupled receptor signaling pathway	GO:0016021//integral to membrane	K15078//structure-specific endonuclease subunit SLX1 [EC:3.6.1.-]	IPR009150//Neuropeptide B/W receptor family	-
>Tandom_space10_No.111
AANG000095	scaffold1	865382	868671	-	GO:0004890//GABA-A receptor activity;GO:0016491//oxidoreductase activity;GO:0046872//metal ion binding	GO:0006821//chloride transport;GO:0007214//gamma-aminobutyric acid signaling pathway;GO:0055114//oxidation-reduction process	GO:0016021//integral to membrane	K15078//structure-specific endonuclease subunit SLX1 [EC:3.6.1.-]	IPR002885//Pentatricopeptide repeat;IPR005436//Gamma-aminobutyric-acid A receptor, alpha 6 subunit;IPR008335//Eukaryotic molybdopterin oxidoreductase	PF01535//PPR;PF13041//PPR_2;PF14432//DYW_deaminase
AANG000099	scaffold1	893632	894538	+	GO:0005245//voltage-gated calcium channel activity	GO:0070588//calcium ion transmembrane transport	GO:0005891//voltage-gated calcium channel complex	K15271//ATP-dependent DNA helicase HFM1/MER3 [EC:3.6.4.12]	IPR000584//Voltage-dependent calcium channel, L-type, beta subunit;IPR002885//Pentatricopeptide repeat	PF13041//PPR_2;PF01535//PPR
>Tandom_space10_No.112
AANG007011	scaffold27	1021015	1021893	-	GO:0005506//iron ion binding;GO:0019825//oxygen binding;GO:0020037//heme binding	GO:0015671//oxygen transport	GO:0005833//hemoglobin complex	K03798//cell division protease FtsH [EC:3.4.24.-]	IPR002340//Haemoglobin, zeta;IPR002885//Pentatricopeptide repeat	PF13041//PPR_2;PF01535//PPR
AANG007018	scaffold27	1066912	1070682	+	GO:0004957//prostaglandin E receptor activity	GO:0007186//G-protein coupled receptor signaling pathway	GO:0016021//integral to membrane	K15271//ATP-dependent DNA helicase HFM1/MER3 [EC:3.6.4.12]	IPR000708//Prostanoid EP1 receptor;IPR002885//Pentatricopeptide repeat	PF13041//PPR_2;PF01535//PPR;PF13812//PPR_3;PF12854//PPR_1
AANG007019	scaffold27	1071080	1075027	-	GO:0003723//RNA binding	-	-	K15271//ATP-dependent DNA helicase HFM1/MER3 [EC:3.6.4.12]	IPR002343//Paraneoplastic encephalomyelitis antigen;IPR002885//Pentatricopeptide repeat	PF13041//PPR_2;PF01535//PPR;PF13812//PPR_3;PF12854//PPR_1
AANG007021	scaffold27	1080666	1083206	+	-	-	-	K15271//ATP-dependent DNA helicase HFM1/MER3 [EC:3.6.4.12]	IPR002885//Pentatricopeptide repeat	PF01535//PPR;PF13041//PPR_2;PF13812//PPR_3
AANG007028	scaffold27	1139400	1142456	+	GO:0004974//leukotriene receptor activity	GO:0007186//G-protein coupled receptor signaling pathway	GO:0016021//integral to membrane	K15271//ATP-dependent DNA helicase HFM1/MER3 [EC:3.6.4.12]	IPR002885//Pentatricopeptide repeat;IPR003983//Leukotriene B4 type 1 receptor	PF13041//PPR_2;PF01535//PPR;PF13812//PPR_3
AANG007030	scaffold27	1147167	1149953	-	GO:0004965//G-protein coupled GABA receptor activity;GO:0016491//oxidoreductase activity;GO:0046872//metal ion binding	GO:0007186//G-protein coupled receptor signaling pathway;GO:0055114//oxidation-reduction process	GO:0016021//integral to membrane	K15271//ATP-dependent DNA helicase HFM1/MER3 [EC:3.6.4.12]	IPR002456//GPCR, family 3, gamma-aminobutyric acid receptor, type B1;IPR002885//Pentatricopeptide repeat;IPR008335//Eukaryotic molybdopterin oxidoreductase	PF01535//PPR;PF13041//PPR_2
AANG007031	scaffold27	1154179	1157273	+	GO:0004995//tachykinin receptor activity	GO:0006807//nitrogen compound metabolic process;GO:0007186//G-protein coupled receptor signaling pathway	GO:0005886//plasma membrane;GO:0016021//integral to membrane	K15271//ATP-dependent DNA helicase HFM1/MER3 [EC:3.6.4.12]	IPR000913//Neurokinin NK2 receptor;IPR002885//Pentatricopeptide repeat;IPR005483//Carbamoyl-phosphate synthase large subunit, CPSase domain	PF01535//PPR;PF13041//PPR_2
AANG007033	scaffold27	1160781	1162415	-	GO:0004601//peroxidase activity;GO:0020037//heme binding	GO:0006979//response to oxidative stress;GO:0055114//oxidation-reduction process	-	K15271//ATP-dependent DNA helicase HFM1/MER3 [EC:3.6.4.12]	IPR000823//Plant peroxidase;IPR002885//Pentatricopeptide repeat	PF01535//PPR;PF13041//PPR_2;PF13812//PPR_3;PF12854//PPR_1
>Tandom_space10_No.113
AANG007670	scaffold32	378567	524454	+	GO:0003677//DNA binding	GO:0006355//regulation of transcription, DNA-dependent	GO:0000785//chromatin;GO:0005634//nucleus	K14565//nucleolar protein 58	IPR000116//High mobility group, HMG-I/HMG-Y;IPR002687//Nop domain;IPR012974//NOP5, N-terminal;IPR012976//NOSIC	PF01798//Nop;PF08060//NOSIC;PF08156//NOP5NT
AANG007672	scaffold32	604610	604925	+	GO:0005198//structural molecule activity	-	GO:0019028//viral capsid	K14565//nucleolar protein 58	IPR001399//VP6 blue-tongue virus inner capsid protein;IPR012976//NOSIC	PF08060//NOSIC
>Tandom_space10_No.114
AANG003180	scaffold8	2004609	2007842	+	-	GO:0016180//snRNA processing	GO:0032039//integrator complex	K15271//ATP-dependent DNA helicase HFM1/MER3 [EC:3.6.4.12]	IPR002885//Pentatricopeptide repeat;IPR026236//Integrator complex subunit 2	PF13041//PPR_2;PF01535//PPR
AANG003184	scaffold8	2080360	2083078	-	GO:0015385//sodium:hydrogen antiporter activity	GO:0006814//sodium ion transport;GO:0006885//regulation of pH	GO:0016021//integral to membrane	K15078//structure-specific endonuclease subunit SLX1 [EC:3.6.1.-]	IPR002885//Pentatricopeptide repeat;IPR018410//Na+/H+ exchanger, isoforms 3/5	PF13041//PPR_2;PF01535//PPR;PF14432//DYW_deaminase
AANG003190	scaffold8	2097862	2100822	-	GO:0004993//serotonin receptor activity	GO:0007186//G-protein coupled receptor signaling pathway;GO:0007268//synaptic transmission;GO:0032098//regulation of appetite	GO:0005887//integral to plasma membrane	K15078//structure-specific endonuclease subunit SLX1 [EC:3.6.1.-]	IPR001520//5-Hydroxytryptamine 4 receptor	PF14432//DYW_deaminase
AANG003193	scaffold8	2125617	2129105	+	GO:0005215//transporter activity	GO:0006811//ion transport	GO:0016020//membrane	K15271//ATP-dependent DNA helicase HFM1/MER3 [EC:3.6.4.12]	IPR002445//Na/K/Cl co-transporter 2;IPR002885//Pentatricopeptide repeat	PF13041//PPR_2;PF01535//PPR;PF13812//PPR_3
>Tandom_space10_No.115
AANG009310	scaffold44	89929	91724	+	GO:0005351//sugar:hydrogen symporter activity	GO:0009401//phosphoenolpyruvate-dependent sugar phosphotransferase system	-	-	IPR000533//Tropomyosin;IPR005698//Phosphotransferase system, phosphocarrier HPr protein;IPR021503//Protein of unknown function DUF3110	PF11360//DUF3110
AANG009313	scaffold44	119865	121755	+	GO:0003677//DNA binding	GO:0006334//nucleosome assembly	GO:0000786//nucleosome;GO:0005634//nucleus	-	IPR001951//Histone H4;IPR021503//Protein of unknown function DUF3110	PF11360//DUF3110
>Tandom_space10_No.116
AANG005464	scaffold17	701620	702486	-	-	GO:0007275//multicellular organismal development	GO:0005578//proteinaceous extracellular matrix	-	IPR004116//Amelogenin	-
AANG005468	scaffold17	737115	780854	-	-	GO:0007186//G-protein coupled receptor signaling pathway	GO:0016021//integral to membrane	-	IPR009144//Thyrotropin-releasing hormone receptor	-
>Tandom_space10_No.117
AANG001578	scaffold5	379070	380759	-	GO:0004553//hydrolase activity, hydrolyzing O-glycosyl compounds	GO:0005975//carbohydrate metabolic process	GO:0016020//membrane	K01179//endoglucanase [EC:3.2.1.4]	IPR001701//Glycoside hydrolase, family 9;IPR002229//Blood group Rhesus C/E/D polypeptide	PF00759//Glyco_hydro_9
AANG001579	scaffold5	394544	398638	-	GO:0004553//hydrolase activity, hydrolyzing O-glycosyl compounds	GO:0005975//carbohydrate metabolic process	-	K01179//endoglucanase [EC:3.2.1.4]	IPR001701//Glycoside hydrolase, family 9;IPR015500//Peptidase S8, subtilisin-related	PF00759//Glyco_hydro_9
AANG001580	scaffold5	405368	407545	+	GO:0004553//hydrolase activity, hydrolyzing O-glycosyl compounds;GO:0038036//sphingosine-1-phosphate receptor activity	GO:0005975//carbohydrate metabolic process;GO:0007186//G-protein coupled receptor signaling pathway	GO:0016021//integral to membrane	K01179//endoglucanase [EC:3.2.1.4]	IPR001701//Glycoside hydrolase, family 9;IPR004062//EDG-3 sphingosine 1-phosphate receptor	PF00759//Glyco_hydro_9
>Tandom_space10_No.118
AANG006729	scaffold26	83879	85825	+	GO:0005524//ATP binding;GO:0016887//ATPase activity;GO:0042626//ATPase activity, coupled to transmembrane movement of substances	GO:0006810//transport;GO:0007218//neuropeptide signaling pathway;GO:0055085//transmembrane transport	GO:0016021//integral to membrane	K05658//ATP-binding cassette, subfamily B (MDR/TAP), member 1	IPR000703//Proenkephalin A;IPR001140//ABC transporter, transmembrane domain;IPR003439//ABC transporter-like;IPR017940//ABC transporter, integral membrane type 1	PF00664//ABC_membrane;PF00005//ABC_tran
AANG006732	scaffold26	110078	112882	+	GO:0000166//nucleotide binding;GO:0003677//DNA binding;GO:0005524//ATP binding;GO:0016887//ATPase activity;GO:0017111//nucleoside-triphosphatase activity;GO:0042626//ATPase activity, coupled to transmembrane movement of substances	GO:0006355//regulation of transcription, DNA-dependent;GO:0006810//transport;GO:0055085//transmembrane transport	GO:0016020//membrane;GO:0016021//integral to membrane	K05658//ATP-binding cassette, subfamily B (MDR/TAP), member 1	IPR001140//ABC transporter, transmembrane domain;IPR002229//Blood group Rhesus C/E/D polypeptide;IPR003439//ABC transporter-like;IPR003593//AAA+ ATPase domain;IPR006197//Peptidase S24, LexA-like;IPR017940//ABC transporter, integral membrane type 1	PF00664//ABC_membrane;PF00005//ABC_tran
>Tandom_space10_No.119
AANG012417	scaffold78	33219	33937	-	GO:0015288//porin activity	GO:0006810//transport;GO:0006950//response to stress	GO:0016020//membrane	-	IPR002299//Porin, Neisseria sp. type;IPR003496//ABA/WDS induced protein	PF02496//ABA_WDS
AANG012421	scaffold78	43564	44246	-	-	GO:0006950//response to stress	-	-	IPR003496//ABA/WDS induced protein	PF02496//ABA_WDS
AANG012422	scaffold78	44778	45377	-	GO:0003723//RNA binding	GO:0006396//RNA processing;GO:0006950//response to stress	GO:0005634//nucleus;GO:0005737//cytoplasm	-	IPR003496//ABA/WDS induced protein;IPR008111//RNA-binding motif protein 8	PF02496//ABA_WDS
AANG012423	scaffold78	48799	49353	-	-	GO:0006950//response to stress	-	-	IPR003496//ABA/WDS induced protein	PF02496//ABA_WDS
>Tandom_space10_No.120
AANG003383	scaffold9	1474978	1476505	-	GO:0003735//structural constituent of ribosome;GO:0016491//oxidoreductase activity;GO:0043565//sequence-specific DNA binding	GO:0006412//translation;GO:0055114//oxidation-reduction process	GO:0005840//ribosome	-	IPR001848//Ribosomal protein S10;IPR002197//DNA binding HTH domain, Fis-type;IPR005097//Saccharopine dehydrogenase / Homospermidine synthase	PF03435//Saccharop_dh
AANG003384	scaffold9	1511206	1512679	+	GO:0016491//oxidoreductase activity	GO:0055114//oxidation-reduction process	-	-	IPR004000//Actin-related protein;IPR005097//Saccharopine dehydrogenase / Homospermidine synthase	PF03435//Saccharop_dh
>Tandom_space10_No.121
AANG003455	scaffold9	1990343	1992354	-	GO:0005198//structural molecule activity;GO:0045296//cadherin binding	GO:0007155//cell adhesion	GO:0015629//actin cytoskeleton	-	IPR001033//Alpha-catenin;IPR010619//Domain of unknown function DUF1212;IPR024528//Domain of unknown function DUF3815	PF06738//DUF1212;PF12821//DUF3815
AANG003458	scaffold9	2003864	2006053	-	GO:0005337//nucleoside transmembrane transporter activity	GO:0006810//transport	GO:0016021//integral to membrane	-	IPR002259//Equilibrative nucleoside transporter;IPR010619//Domain of unknown function DUF1212;IPR024528//Domain of unknown function DUF3815	PF06738//DUF1212;PF12821//DUF3815
>Tandom_space10_No.122
AANG001289	scaffold4	608721	611339	+	-	GO:0007155//cell adhesion;GO:0019058//viral infectious cycle;GO:0019062//viral attachment to host cell	-	K15271//ATP-dependent DNA helicase HFM1/MER3 [EC:3.6.4.12]	IPR000931//Adenovirus fibre protein;IPR002885//Pentatricopeptide repeat	PF13041//PPR_2;PF01535//PPR
AANG001292	scaffold4	642479	645277	-	-	GO:0009405//pathogenesis	GO:0005576//extracellular region	K15271//ATP-dependent DNA helicase HFM1/MER3 [EC:3.6.4.12]	IPR002885//Pentatricopeptide repeat;IPR008375//Staphylococcus aureus exotoxin	PF13041//PPR_2;PF01535//PPR
>Tandom_space10_No.123
AANG011948	scaffold69	85327	87202	-	GO:0000287//magnesium ion binding;GO:0004634//phosphopyruvate hydratase activity	GO:0006096//glycolysis	GO:0000015//phosphopyruvate hydratase complex	-	IPR000941//Enolase;IPR006626//Parallel beta-helix repeat	-
AANG011949	scaffold69	102540	104463	-	GO:0005164//tumor necrosis factor receptor binding	GO:0006955//immune response	GO:0016020//membrane	-	IPR002961//Tumour necrosis factor c/lymphotoxin-beta	-
>Tandom_space10_No.124
AANG005940	scaffold20	1047163	1048925	-	GO:0005515//protein binding	GO:0009405//pathogenesis	GO:0009289//pilus	K03246//translation initiation factor 3 subunit I	IPR001680//WD40 repeat;IPR005430//P pili tip fibrillum PapF protein;IPR017986//WD40-repeat-containing domain;IPR020472//G-protein beta WD-40 repeat	PF00400//WD40
AANG005941	scaffold20	1054719	1056479	-	GO:0005515//protein binding;GO:0016717//oxidoreductase activity, acting on paired donors, with oxidation of a pair of donors resulting in the reduction of molecular oxygen to two molecules of water	GO:0055114//oxidation-reduction process	-	K03246//translation initiation factor 3 subunit I	IPR001680//WD40 repeat;IPR015876//Fatty acid desaturase, type 1, core;IPR017986//WD40-repeat-containing domain;IPR020472//G-protein beta WD-40 repeat	PF00400//WD40
AANG005942	scaffold20	1061934	1063678	-	GO:0003824//catalytic activity;GO:0004488//methylenetetrahydrofolate dehydrogenase (NADP+) activity;GO:0005515//protein binding	GO:0009396//folic acid-containing compound biosynthetic process;GO:0055114//oxidation-reduction process	-	K03246//translation initiation factor 3 subunit I	IPR000672//Tetrahydrofolate dehydrogenase/cyclohydrolase;IPR001680//WD40 repeat;IPR017986//WD40-repeat-containing domain;IPR020472//G-protein beta WD-40 repeat	PF00400//WD40
>Tandom_space10_No.125
AANG009682	scaffold47	52155	54246	+	GO:0004601//peroxidase activity;GO:0016491//oxidoreductase activity;GO:0020037//heme binding;GO:0046872//metal ion binding	GO:0006979//response to oxidative stress;GO:0055114//oxidation-reduction process	-	-	IPR000823//Plant peroxidase;IPR008335//Eukaryotic molybdopterin oxidoreductase	-
AANG009684	scaffold47	65501	67624	+	GO:0003677//DNA binding;GO:0004879//ligand-activated sequence-specific DNA binding RNA polymerase II transcription factor activity	GO:0006355//regulation of transcription, DNA-dependent	GO:0005634//nucleus	-	IPR003071//Orphan nuclear receptor, HMR type	-
>Tandom_space10_No.126
AANG011431	scaffold62	163130	165403	+	GO:0003677//DNA binding;GO:0003700//sequence-specific DNA binding transcription factor activity;GO:0003899//DNA-directed RNA polymerase activity;GO:0016987//sigma factor activity	GO:0006352//DNA-dependent transcription, initiation;GO:0006355//regulation of transcription, DNA-dependent	-	K15271//ATP-dependent DNA helicase HFM1/MER3 [EC:3.6.4.12]	IPR000394//RNA polymerase sigma factor 54;IPR002885//Pentatricopeptide repeat	PF13041//PPR_2;PF01535//PPR
AANG011432	scaffold62	165475	167622	-	-	GO:0006520//cellular amino acid metabolic process	-	K15271//ATP-dependent DNA helicase HFM1/MER3 [EC:3.6.4.12]	IPR002885//Pentatricopeptide repeat;IPR006034//Asparaginase/glutaminase	PF13041//PPR_2;PF01535//PPR
>Tandom_space10_No.127
AANG013453	scaffold103	148047	149108	+	GO:0005267//potassium channel activity	GO:0071805//potassium ion transmembrane transport	GO:0016020//membrane;GO:0016021//integral to membrane	-	IPR003280//Two pore domain potassium channel;IPR005408//Two pore domain potassium channel, TWIK family	PF14223//UBN2
AANG013454	scaffold103	153381	153632	+	GO:0003735//structural constituent of ribosome	GO:0006412//translation	GO:0005622//intracellular;GO:0005840//ribosome	K05356//all-trans-nonaprenyl-diphosphate synthase [EC:2.5.1.84 2.5.1.85]	IPR000948//Ribosomal protein L7Ae, prokaryotes	-
>Tandom_space10_No.128
AANG009177	scaffold43	100477	101382	+	GO:0005515//protein binding	GO:0007186//G-protein coupled receptor signaling pathway	GO:0016021//integral to membrane	K14431//transcription factor TGA	IPR000225//Armadillo;IPR008365//Prostanoid receptor;IPR020478//AT hook-like	PF00514//Arm
AANG009180	scaffold43	113536	115830	+	GO:0004842//ubiquitin-protein ligase activity;GO:0005515//protein binding	GO:0007155//cell adhesion;GO:0016567//protein ubiquitination;GO:0019058//viral infectious cycle;GO:0019062//viral attachment to host cell	GO:0000151//ubiquitin ligase complex	K14431//transcription factor TGA	IPR000225//Armadillo;IPR000931//Adenovirus fibre protein;IPR003613//U box domain	PF00514//Arm;PF04564//U-box
>Tandom_space10_No.129
AANG009023	scaffold42	14480	18501	+	GO:0016519//gastric inhibitory peptide receptor activity	GO:0007186//G-protein coupled receptor signaling pathway	GO:0016020//membrane	K15078//structure-specific endonuclease subunit SLX1 [EC:3.6.1.-]	IPR001749//GPCR, family 2, gastric inhibitory polypeptide receptor;IPR002885//Pentatricopeptide repeat	PF01535//PPR;PF13041//PPR_2;PF14432//DYW_deaminase
AANG009029	scaffold42	63278	65833	-	GO:0005520//insulin-like growth factor binding	-	GO:0005576//extracellular region	K15271//ATP-dependent DNA helicase HFM1/MER3 [EC:3.6.4.12]	IPR002885//Pentatricopeptide repeat;IPR022322//Insulin-like growth factor-binding protein 1	PF13041//PPR_2;PF01535//PPR;PF13812//PPR_3
AANG009030	scaffold42	68042	70555	+	GO:0005267//potassium channel activity	GO:0071805//potassium ion transmembrane transport	GO:0016021//integral to membrane	K15078//structure-specific endonuclease subunit SLX1 [EC:3.6.1.-]	IPR002885//Pentatricopeptide repeat;IPR005410//Two pore domain potassium channel, THIK	PF01535//PPR;PF13041//PPR_2;PF13812//PPR_3;PF14432//DYW_deaminase
>Tandom_space10_No.130
AANG009707	scaffold47	247462	248411	-	GO:0004942//anaphylatoxin receptor activity	GO:0006935//chemotaxis	GO:0016021//integral to membrane	-	IPR002234//Anaphylatoxin chemotactic receptor family;IPR006702//Uncharacterised protein family UPF0497, trans-membrane plant	PF04535//DUF588
AANG009711	scaffold47	347590	348453	-	GO:0016491//oxidoreductase activity	GO:0006520//cellular amino acid metabolic process;GO:0055114//oxidation-reduction process	-	-	IPR006095//Glutamate/phenylalanine/leucine/valine dehydrogenase;IPR006702//Uncharacterised protein family UPF0497, trans-membrane plant	PF04535//DUF588
>Tandom_space10_No.131
AANG003975	scaffold11	1604936	1606296	-	GO:0008171//O-methyltransferase activity;GO:0046983//protein dimerization activity	GO:0007155//cell adhesion;GO:0019058//viral infectious cycle;GO:0019062//viral attachment to host cell	-	K05279//flavonol 3-O-methyltransferase [EC:2.1.1.76]	IPR000931//Adenovirus fibre protein;IPR001077//O-methyltransferase, family 2;IPR012967//Plant methyltransferase dimerisation	PF00891//Methyltransf_2;PF08100//Dimerisation
AANG003985	scaffold11	1706262	1707746	-	GO:0008168//methyltransferase activity;GO:0008171//O-methyltransferase activity;GO:0015079//potassium ion transmembrane transporter activity;GO:0046983//protein dimerization activity	GO:0006813//potassium ion transport	GO:0005886//plasma membrane	K05279//flavonol 3-O-methyltransferase [EC:2.1.1.76]	IPR001077//O-methyltransferase, family 2;IPR006036//Potassium uptake protein TrkA;IPR012967//Plant methyltransferase dimerisation;IPR016461//Caffeate O-methyltransferase (COMT) family	PF00891//Methyltransf_2;PF08100//Dimerisation
AANG003986	scaffold11	1713596	1715025	-	GO:0005249//voltage-gated potassium channel activity;GO:0008168//methyltransferase activity;GO:0008171//O-methyltransferase activity;GO:0046983//protein dimerization activity	GO:0006813//potassium ion transport	GO:0008076//voltage-gated potassium channel complex	K05279//flavonol 3-O-methyltransferase [EC:2.1.1.76]	IPR001077//O-methyltransferase, family 2;IPR003975//Potassium channel, voltage dependent, Kv4;IPR012967//Plant methyltransferase dimerisation;IPR016461//Caffeate O-methyltransferase (COMT) family	PF00891//Methyltransf_2;PF08100//Dimerisation
>Tandom_space10_No.132
AANG006113	scaffold22	917261	918168	-	GO:0005509//calcium ion binding;GO:0005544//calcium-dependent phospholipid binding;GO:0030246//carbohydrate binding	-	-	-	IPR001220//Legume lectin domain;IPR008157//Annexin, type XI	PF00139//Lectin_legB
AANG006115	scaffold22	976424	977337	-	GO:0003677//DNA binding;GO:0004879//ligand-activated sequence-specific DNA binding RNA polymerase II transcription factor activity;GO:0005515//protein binding;GO:0030246//carbohydrate binding	GO:0006355//regulation of transcription, DNA-dependent	GO:0005634//nucleus	-	IPR001220//Legume lectin domain;IPR001452//Src homology-3 domain;IPR003071//Orphan nuclear receptor, HMR type	PF00139//Lectin_legB
AANG006117	scaffold22	1048033	1048941	-	GO:0008188//neuropeptide receptor activity;GO:0030246//carbohydrate binding	GO:0007186//G-protein coupled receptor signaling pathway	GO:0016021//integral to membrane	-	IPR001220//Legume lectin domain;IPR009150//Neuropeptide B/W receptor family	PF00139//Lectin_legB
>Tandom_space10_No.133
AANG009672	scaffold46	799049	799849	-	-	-	-	-	IPR023277//Aquaporin 8	-
AANG009674	scaffold46	836594	837189	-	GO:0005506//iron ion binding;GO:0009055//electron carrier activity;GO:0016705//oxidoreductase activity, acting on paired donors, with incorporation or reduction of molecular oxygen;GO:0020037//heme binding	GO:0055114//oxidation-reduction process	-	-	IPR001128//Cytochrome P450	-
>Tandom_space10_No.134
AANG006065	scaffold22	496032	499034	+	-	GO:0006865//amino acid transport	GO:0030288//outer membrane-bounded periplasmic space	K15271//ATP-dependent DNA helicase HFM1/MER3 [EC:3.6.4.12]	IPR000709//Leu/Ile/Val-binding protein;IPR002885//Pentatricopeptide repeat	PF01535//PPR;PF13041//PPR_2;PF12854//PPR_1;PF13812//PPR_3
AANG006066	scaffold22	505270	506106	+	GO:0005198//structural molecule activity	-	GO:0005923//tight junction	K15078//structure-specific endonuclease subunit SLX1 [EC:3.6.1.-]	IPR002885//Pentatricopeptide repeat;IPR003556//Claudin-14	PF01535//PPR;PF14432//DYW_deaminase;PF13812//PPR_3
>Tandom_space10_No.135
AANG011271	scaffold60	61652	62818	-	GO:0003677//DNA binding	GO:0006334//nucleosome assembly	GO:0000786//nucleosome;GO:0005634//nucleus	-	IPR000558//Histone H2B;IPR024788//Malectin-like carbohydrate-binding domain	PF12819//Malectin_like
AANG011272	scaffold60	62912	63232	-	GO:0015078//hydrogen ion transmembrane transporter activity	GO:0015986//ATP synthesis coupled proton transport	GO:0045263//proton-transporting ATP synthase complex, coupling factor F(o)	-	IPR000568//ATPase, F0 complex, subunit A;IPR024788//Malectin-like carbohydrate-binding domain	PF12819//Malectin_like
AANG011275	scaffold60	75015	75729	+	GO:0004672//protein kinase activity;GO:0005524//ATP binding	GO:0006468//protein phosphorylation	-	K04733//interleukin-1 receptor-associated kinase 4 [EC:2.7.11.1]	IPR000719//Protein kinase domain	PF00069//Pkinase
AANG011276	scaffold60	82921	85693	-	GO:0004601//peroxidase activity;GO:0020037//heme binding	GO:0006979//response to oxidative stress;GO:0055114//oxidation-reduction process	-	K13420//LRR receptor-like serine/threonine-protein kinase FLS2 [EC:2.7.11.1]	IPR001621//Fungal ligninase;IPR024788//Malectin-like carbohydrate-binding domain;IPR025875//Leucine rich repeat 4	PF12819//Malectin_like;PF12799//LRR_4
AANG011277	scaffold60	86409	87987	-	GO:0004672//protein kinase activity;GO:0004713//protein tyrosine kinase activity;GO:0005524//ATP binding	GO:0006468//protein phosphorylation	-	K04733//interleukin-1 receptor-associated kinase 4 [EC:2.7.11.1]	IPR000719//Protein kinase domain;IPR001245//Serine-threonine/tyrosine-protein kinase catalytic domain;IPR002290//Serine/threonine- / dual specificity protein kinase, catalytic domain;IPR020635//Tyrosine-protein kinase, catalytic domain;IPR022340//G protein-coupled receptor GCR1 putative	PF07714//Pkinase_Tyr
AANG011278	scaffold60	89910	90716	-	-	GO:0042981//regulation of apoptotic process	-	-	IPR013280//Apoptosis regulator, Bcl-W;IPR024788//Malectin-like carbohydrate-binding domain	PF12819//Malectin_like
AANG011279	scaffold60	92511	96822	-	GO:0004672//protein kinase activity;GO:0004713//protein tyrosine kinase activity;GO:0004993//serotonin receptor activity;GO:0005515//protein binding;GO:0005524//ATP binding	GO:0006468//protein phosphorylation;GO:0006939//smooth muscle contraction;GO:0007186//G-protein coupled receptor signaling pathway;GO:0007268//synaptic transmission;GO:0040012//regulation of locomotion;GO:0042310//vasoconstriction;GO:0050795//regulation of behavior	GO:0005887//integral to plasma membrane	K04733//interleukin-1 receptor-associated kinase 4 [EC:2.7.11.1]	IPR000505//5-Hydroxytryptamine 1D receptor;IPR000719//Protein kinase domain;IPR001245//Serine-threonine/tyrosine-protein kinase catalytic domain;IPR001611//Leucine-rich repeat;IPR002290//Serine/threonine- / dual specificity protein kinase, catalytic domain;IPR020635//Tyrosine-protein kinase, catalytic domain;IPR024788//Malectin-like carbohydrate-binding domain	PF12819//Malectin_like;PF07714//Pkinase_Tyr;PF00560//LRR_1
>Tandom_space10_No.136
AANG005721	scaffold18	960417	964826	+	GO:0004930//G-protein coupled receptor activity;GO:0022857//transmembrane transporter activity	GO:0055085//transmembrane transport	GO:0016020//membrane;GO:0016021//integral to membrane	K08150//MFS transporter, SP family, solute carrier family 2 (myo-inositol transporter), member 13	IPR003051//GPCR, family 2, corticotropin releasing factor receptor;IPR005828//General substrate transporter;IPR020846//Major facilitator superfamily domain	PF00083//Sugar_tr
AANG005722	scaffold18	967455	968996	+	GO:0004955//prostaglandin receptor activity;GO:0022857//transmembrane transporter activity	GO:0007186//G-protein coupled receptor signaling pathway;GO:0055085//transmembrane transport	GO:0016021//integral to membrane	K08150//MFS transporter, SP family, solute carrier family 2 (myo-inositol transporter), member 13	IPR001244//Prostaglandin DP receptor;IPR005828//General substrate transporter;IPR020846//Major facilitator superfamily domain	PF00083//Sugar_tr
>Tandom_space10_No.137
AANG005009	scaffold15	685533	685931	-	GO:0004955//prostaglandin receptor activity;GO:0005351//sugar:hydrogen symporter activity;GO:0045735//nutrient reservoir activity	GO:0007186//G-protein coupled receptor signaling pathway;GO:0009401//phosphoenolpyruvate-dependent sugar phosphotransferase system	GO:0016021//integral to membrane	-	IPR001244//Prostaglandin DP receptor;IPR005698//Phosphotransferase system, phosphocarrier HPr protein;IPR006045//Cupin 1	PF00190//Cupin_1
AANG005010	scaffold15	686595	688998	-	GO:0045735//nutrient reservoir activity	-	-	K13091//RNA-binding protein 39	IPR006045//Cupin 1;IPR009149//BR22	PF00190//Cupin_1
AANG005011	scaffold15	694156	694901	-	GO:0005198//structural molecule activity;GO:0045735//nutrient reservoir activity	-	GO:0019028//viral capsid	-	IPR001399//VP6 blue-tongue virus inner capsid protein;IPR006045//Cupin 1	PF00190//Cupin_1
AANG005012	scaffold15	695837	696082	-	GO:0003677//DNA binding;GO:0003700//sequence-specific DNA binding transcription factor activity;GO:0016987//sigma factor activity;GO:0045735//nutrient reservoir activity	GO:0006352//DNA-dependent transcription, initiation;GO:0006355//regulation of transcription, DNA-dependent	-	-	IPR000943//RNA polymerase sigma-70;IPR006045//Cupin 1	PF00190//Cupin_1
>Tandom_space10_No.138
AANG011810	scaffold68	135921	136391	+	GO:0005249//voltage-gated potassium channel activity	GO:0006813//potassium ion transport	GO:0008076//voltage-gated potassium channel complex	K14487//auxin responsive GH3 gene family	IPR004052//Potassium channel, voltage dependent, Kv1.5;IPR004993//GH3 auxin-responsive promoter	PF03321//GH3
AANG011811	scaffold68	136475	137896	+	GO:0005249//voltage-gated potassium channel activity	GO:0006813//potassium ion transport	GO:0016021//integral to membrane	K14487//auxin responsive GH3 gene family	IPR004993//GH3 auxin-responsive promoter;IPR005401//Potassium channel, voltage-dependent, beta subunit, KCNAB2	PF03321//GH3
AANG011813	scaffold68	155743	157015	+	GO:0004930//G-protein coupled receptor activity;GO:0005198//structural molecule activity;GO:0005515//protein binding	-	GO:0016020//membrane;GO:0019028//viral capsid	K14487//auxin responsive GH3 gene family	IPR001452//Src homology-3 domain;IPR003051//GPCR, family 2, corticotropin releasing factor receptor;IPR004080//Foot-and-mouth disease virus VP1 coat;IPR004993//GH3 auxin-responsive promoter	PF03321//GH3
AANG011814	scaffold68	162573	163126	+	GO:0004930//G-protein coupled receptor activity	GO:0007186//G-protein coupled receptor signaling pathway	GO:0016021//integral to membrane	K14487//auxin responsive GH3 gene family	IPR004993//GH3 auxin-responsive promoter;IPR022335//G protein-coupled receptor 153	PF03321//GH3
AANG011815	scaffold68	163303	164738	+	GO:0015079//potassium ion transmembrane transporter activity	GO:0006813//potassium ion transport	GO:0005886//plasma membrane	K14487//auxin responsive GH3 gene family	IPR004993//GH3 auxin-responsive promoter;IPR006036//Potassium uptake protein TrkA	PF03321//GH3
>Tandom_space10_No.139
AANG013005	scaffold90	25657	28830	+	GO:0004672//protein kinase activity;GO:0004713//protein tyrosine kinase activity;GO:0005515//protein binding;GO:0005524//ATP binding;GO:0016616//oxidoreductase activity, acting on the CH-OH group of donors, NAD or NADP as acceptor	GO:0006468//protein phosphorylation;GO:0044262//cellular carbohydrate metabolic process;GO:0055114//oxidation-reduction process	-	K13415//protein brassinosteroid insensitive 1 [EC:2.7.10.1 2.7.11.1]	IPR000719//Protein kinase domain;IPR001245//Serine-threonine/tyrosine-protein kinase catalytic domain;IPR001557//L-lactate/malate dehydrogenase;IPR001611//Leucine-rich repeat;IPR002290//Serine/threonine- / dual specificity protein kinase, catalytic domain;IPR003591//Leucine-rich repeat, typical subtype;IPR013210//Leucine-rich repeat-containing N-terminal, type 2;IPR020635//Tyrosine-protein kinase…	PF00069//Pkinase;PF13855//LRR_8;PF00560//LRR_1;PF08263//LRRNT_2
AANG013006	scaffold90	40838	42268	+	GO:0004672//protein kinase activity;GO:0004713//protein tyrosine kinase activity;GO:0004980//melanocyte-stimulating hormone receptor activity;GO:0005515//protein binding;GO:0005524//ATP binding	GO:0006468//protein phosphorylation;GO:0007186//G-protein coupled receptor signaling pathway	GO:0016021//integral to membrane	K04733//interleukin-1 receptor-associated kinase 4 [EC:2.7.11.1]	IPR000719//Protein kinase domain;IPR000761//Melanocyte-stimulating hormone receptor;IPR001245//Serine-threonine/tyrosine-protein kinase catalytic domain;IPR001611//Leucine-rich repeat;IPR002290//Serine/threonine- / dual specificity protein kinase, catalytic domain;IPR020635//Tyrosine-protein kinase, catalytic domain	PF00069//Pkinase;PF00560//LRR_1
>Tandom_space10_No.140
AANG000728	scaffold2	1793304	1794204	-	-	-	-	-	-	-
AANG000729	scaffold2	1815915	1817313	-	GO:0005515//protein binding;GO:0046872//metal ion binding	GO:0030001//metal ion transport	-	K07213//copper chaperone	IPR001452//Src homology-3 domain;IPR003066//Salmonella invasion protein InvJ;IPR006121//Heavy metal-associated domain, HMA;IPR020478//AT hook-like	PF00403//HMA
>Tandom_space10_No.141
AANG010346	scaffold53	81919	82980	-	GO:0003677//DNA binding;GO:0005515//protein binding;GO:0008270//zinc ion binding	GO:0006355//regulation of transcription, DNA-dependent	GO:0000785//chromatin;GO:0005634//nucleus	-	IPR000116//High mobility group, HMG-I/HMG-Y;IPR001841//Zinc finger, RING-type;IPR020478//AT hook-like	PF13920//zf-C3HC4_3
AANG010347	scaffold53	95552	96576	-	GO:0005198//structural molecule activity;GO:0005515//protein binding;GO:0008270//zinc ion binding;GO:0045296//cadherin binding	GO:0007155//cell adhesion	GO:0015629//actin cytoskeleton	-	IPR001033//Alpha-catenin;IPR001841//Zinc finger, RING-type	PF13920//zf-C3HC4_3
AANG010348	scaffold53	156615	156917	+	GO:0003700//sequence-specific DNA binding transcription factor activity;GO:0005515//protein binding;GO:0008270//zinc ion binding	GO:0006355//regulation of transcription, DNA-dependent	-	-	IPR001669//Arginine repressor;IPR001841//Zinc finger, RING-type	PF13920//zf-C3HC4_3
>Tandom_space10_No.142
AANG004734	scaffold21	347133	348502	-	GO:0003677//DNA binding;GO:0005524//ATP binding	GO:0006260//DNA replication	-	-	IPR001208//Mini-chromosome maintenance, DNA-dependent ATPase	-
AANG004739	scaffold21	384335	385852	+	GO:0005515//protein binding	-	-	-	IPR001810//F-box domain;IPR023265//Aquaporin 12	PF00646//F-box
AANG004740	scaffold21	387874	388176	+	GO:0004930//G-protein coupled receptor activity	GO:0007186//G-protein coupled receptor signaling pathway	GO:0016021//integral to membrane	-	IPR026228//Mas-related G protein-coupled receptor F	-
AANG004741	scaffold21	388836	390461	+	GO:0003735//structural constituent of ribosome;GO:0005515//protein binding	GO:0006412//translation	GO:0005840//ribosome	-	IPR001810//F-box domain;IPR001848//Ribosomal protein S10	PF00646//F-box
AANG004742	scaffold21	401166	402603	+	GO:0005515//protein binding	GO:0007338//single fertilization	-	-	IPR001379//Egg lysin (Sperm-lysin);IPR001810//F-box domain	PF00646//F-box
AANG004743	scaffold21	404008	404685	+	GO:0005215//transporter activity;GO:0005515//protein binding	GO:0006810//transport;GO:0016539//intein-mediated protein splicing	-	-	IPR001810//F-box domain;IPR003087//Neutrophil gelatinase-associated lipocalin;IPR006142//Intein	PF00646//F-box
>Tandom_space10_No.143
AANG004304	scaffold13	199981	201573	-	-	GO:0007155//cell adhesion	GO:0009289//pilus	K15078//structure-specific endonuclease subunit SLX1 [EC:3.6.1.-]	IPR002885//Pentatricopeptide repeat;IPR004086//P pili tip fibrillum PapE protein, Escherichia coli	PF01535//PPR;PF13041//PPR_2;PF14432//DYW_deaminase
AANG004311	scaffold13	286102	288609	+	GO:0018836//alkylmercury lyase activity	GO:0046413//organomercury catabolic process	-	K15271//ATP-dependent DNA helicase HFM1/MER3 [EC:3.6.4.12]	IPR002885//Pentatricopeptide repeat;IPR004927//Alkylmercury lyase	PF13041//PPR_2;PF01535//PPR;PF12854//PPR_1
>Tandom_space10_No.144
AANG000658	scaffold2	1371150	1371739	-	GO:0003735//structural constituent of ribosome	GO:0006412//translation	GO:0005622//intracellular;GO:0005840//ribosome	K02891//large subunit ribosomal protein L22e	IPR000533//Tropomyosin;IPR002671//Ribosomal protein L22e	PF01776//Ribosomal_L22e
AANG000664	scaffold2	1436190	1436749	-	GO:0003735//structural constituent of ribosome	GO:0006412//translation	GO:0005622//intracellular;GO:0005840//ribosome	K02891//large subunit ribosomal protein L22e	IPR000533//Tropomyosin;IPR002671//Ribosomal protein L22e	PF01776//Ribosomal_L22e
>Tandom_space10_No.145
AANG013695	scaffold110	266353	274005	+	GO:0003676//nucleic acid binding;GO:0003677//DNA binding;GO:0004386//helicase activity;GO:0005524//ATP binding;GO:0016817//hydrolase activity, acting on acid anhydrides	GO:0007155//cell adhesion;GO:0019058//viral infectious cycle;GO:0019062//viral attachment to host cell	-	K11665//DNA helicase INO80 [EC:3.6.4.12]	IPR000330//SNF2-related;IPR000931//Adenovirus fibre protein;IPR001650//Helicase, C-terminal;IPR014001//Helicase, superfamily 1/2, ATP-binding domain;IPR020838//DBINO domain	PF00176//SNF2_N;PF13892//DBINO;PF00271//Helicase_C
AANG013696	scaffold110	274537	275787	+	-	-	-	K11665//DNA helicase INO80 [EC:3.6.4.12]	IPR000533//Tropomyosin	-
>Tandom_space10_No.146
AANG000304	scaffold1	2354242	2355269	+	GO:0003677//DNA binding	GO:0006355//regulation of transcription, DNA-dependent	GO:0000785//chromatin;GO:0005634//nucleus	-	IPR000116//High mobility group, HMG-I/HMG-Y	-
AANG000306	scaffold1	2360005	2361018	+	-	-	-	-	IPR004058//Zeta tubulin	-
>Tandom_space10_No.147
AANG012190	scaffold74	240374	242561	-	GO:0000166//nucleotide binding;GO:0005524//ATP binding;GO:0016887//ATPase activity;GO:0017111//nucleoside-triphosphatase activity;GO:0042626//ATPase activity, coupled to transmembrane movement of substances	GO:0006810//transport;GO:0055085//transmembrane transport	GO:0016020//membrane;GO:0016021//integral to membrane	K05666//ATP-binding cassette, subfamily C (CFTR/MRP), member 2	IPR000073//Alpha/beta hydrolase fold-1;IPR001140//ABC transporter, transmembrane domain;IPR002229//Blood group Rhesus C/E/D polypeptide;IPR003439//ABC transporter-like;IPR003593//AAA+ ATPase domain;IPR017940//ABC transporter, integral membrane type 1	PF00005//ABC_tran;PF00664//ABC_membrane
AANG012191	scaffold74	242712	244021	-	GO:0003677//DNA binding;GO:0005524//ATP binding;GO:0016887//ATPase activity;GO:0042626//ATPase activity, coupled to transmembrane movement of substances	GO:0006355//regulation of transcription, DNA-dependent;GO:0006810//transport;GO:0055085//transmembrane transport	GO:0016021//integral to membrane	K05666//ATP-binding cassette, subfamily C (CFTR/MRP), member 2	IPR000839//Porin, Oms28 type;IPR001140//ABC transporter, transmembrane domain;IPR003439//ABC transporter-like;IPR006197//Peptidase S24, LexA-like;IPR017940//ABC transporter, integral membrane type 1	PF00664//ABC_membrane;PF00005//ABC_tran
AANG012192	scaffold74	252674	256816	-	GO:0000166//nucleotide binding;GO:0005524//ATP binding;GO:0016887//ATPase activity;GO:0017111//nucleoside-triphosphatase activity;GO:0042626//ATPase activity, coupled to transmembrane movement of substances	GO:0006520//cellular amino acid metabolic process;GO:0006810//transport;GO:0055085//transmembrane transport	GO:0016021//integral to membrane	K05666//ATP-binding cassette, subfamily C (CFTR/MRP), member 2	IPR001140//ABC transporter, transmembrane domain;IPR003439//ABC transporter-like;IPR003593//AAA+ ATPase domain;IPR006034//Asparaginase/glutaminase;IPR017940//ABC transporter, integral membrane type 1	PF00664//ABC_membrane;PF00005//ABC_tran
>Tandom_space10_No.148
AANG005596	scaffold17	1516751	1518144	-	GO:0005096//GTPase activator activity;GO:0008083//growth factor activity;GO:0008508//bile acid:sodium symporter activity	GO:0006814//sodium ion transport	GO:0016020//membrane	K03325//arsenite transporter, ACR3 family	IPR002657//Bile acid:sodium symporter;IPR003914//Rabaptin	PF01758//SBF
AANG005598	scaffold17	1536341	1538545	-	GO:0008508//bile acid:sodium symporter activity	GO:0006814//sodium ion transport	GO:0016020//membrane;GO:0016021//integral to membrane	K03325//arsenite transporter, ACR3 family	IPR000723//G protein-coupled receptor 3/6/12 orphan;IPR002657//Bile acid:sodium symporter;IPR023485//Phosphotyrosine protein phosphatase I superfamily	PF01758//SBF;PF01451//LMWPc
AANG005600	scaffold17	1553940	1555094	-	GO:0008508//bile acid:sodium symporter activity	GO:0006814//sodium ion transport;GO:0007155//cell adhesion;GO:0019058//viral infectious cycle;GO:0019062//viral attachment to host cell	GO:0016020//membrane	K03325//arsenite transporter, ACR3 family	IPR000931//Adenovirus fibre protein;IPR002657//Bile acid:sodium symporter	PF01758//SBF
AANG005601	scaffold17	1558519	1559197	-	GO:0004725//protein tyrosine phosphatase activity;GO:0015385//sodium:hydrogen antiporter activity	GO:0006470//protein dephosphorylation;GO:0006814//sodium ion transport;GO:0006885//regulation of pH	GO:0016021//integral to membrane	-	IPR001953//Na+/H+ exchanger, isoform 2 (NHE2);IPR017867//Protein-tyrosine phosphatase, low molecular weight;IPR023485//Phosphotyrosine protein phosphatase I superfamily	PF01451//LMWPc
AANG005602	scaffold17	1559565	1560974	-	GO:0008508//bile acid:sodium symporter activity	GO:0006814//sodium ion transport	GO:0016020//membrane	K03325//arsenite transporter, ACR3 family	IPR002657//Bile acid:sodium symporter	PF01758//SBF
>Tandom_space10_No.149
AANG011466	scaffold62	370146	372343	+	GO:0004097//catechol oxidase activity;GO:0005249//voltage-gated potassium channel activity;GO:0016491//oxidoreductase activity	GO:0006813//potassium ion transport;GO:0008152//metabolic process;GO:0055114//oxidation-reduction process	GO:0008076//voltage-gated potassium channel complex	K00422//polyphenol oxidase [EC:1.10.3.1]	IPR002227//Tyrosinase;IPR004053//Potassium channel, voltage dependent, Kv1.6;IPR022739//Polyphenol oxidase, central domain;IPR022740//Polyphenol oxidase, C-terminal	PF00264//Tyrosinase;PF12142//PPO1_DWL;PF12143//PPO1_KFDV
AANG011469	scaffold62	382693	384868	+	GO:0003723//RNA binding;GO:0003964//RNA-directed DNA polymerase activity;GO:0004097//catechol oxidase activity;GO:0016491//oxidoreductase activity	GO:0006278//RNA-dependent DNA replication;GO:0008152//metabolic process;GO:0055114//oxidation-reduction process	-	K00422//polyphenol oxidase [EC:1.10.3.1]	IPR000123//RNA-directed DNA polymerase (reverse transcriptase), msDNA;IPR002227//Tyrosinase;IPR022739//Polyphenol oxidase, central domain;IPR022740//Polyphenol oxidase, C-terminal	PF00264//Tyrosinase;PF12143//PPO1_KFDV;PF12142//PPO1_DWL
>Tandom_space10_No.150
AANG005481	scaffold17	824641	825249	+	-	GO:0009405//pathogenesis	GO:0009289//pilus	K13993//HSP20 family protein	IPR002068//Alpha crystallin/Hsp20 domain;IPR005430//P pili tip fibrillum PapF protein	PF00011//HSP20
AANG005482	scaffold17	825490	826143	-	GO:0005031//tumor necrosis factor-activated receptor activity	-	GO:0016020//membrane	K13993//HSP20 family protein	IPR002068//Alpha crystallin/Hsp20 domain;IPR020411//Tumour necrosis factor receptor 1B	PF00011//HSP20
>Tandom_space10_No.151
AANG008549	scaffold38	148530	151547	-	-	GO:0007155//cell adhesion;GO:0019058//viral infectious cycle;GO:0019062//viral attachment to host cell	-	K15271//ATP-dependent DNA helicase HFM1/MER3 [EC:3.6.4.12]	IPR000931//Adenovirus fibre protein;IPR002885//Pentatricopeptide repeat	PF13041//PPR_2;PF01535//PPR
AANG008558	scaffold38	197907	199109	-	GO:0004715//non-membrane spanning protein tyrosine kinase activity;GO:0005524//ATP binding	GO:0006468//protein phosphorylation;GO:0007243//intracellular protein kinase cascade	GO:0016020//membrane	K15271//ATP-dependent DNA helicase HFM1/MER3 [EC:3.6.4.12]	IPR002885//Pentatricopeptide repeat;IPR020775//Tyrosine-protein kinase, non-receptor Jak3	PF01535//PPR;PF13812//PPR_3
>Tandom_space10_No.152
AANG005981	scaffold20	1380024	1382393	+	GO:0003677//DNA binding	GO:0006355//regulation of transcription, DNA-dependent	GO:0000785//chromatin;GO:0005634//nucleus	K14859//ribosome biogenesis protein SSF1/2	IPR000116//High mobility group, HMG-I/HMG-Y;IPR007109//Brix domain;IPR013847//POU domain	PF04427//Brix
AANG005983	scaffold20	1384181	1386434	+	GO:0005249//voltage-gated potassium channel activity	GO:0006813//potassium ion transport	GO:0008076//voltage-gated potassium channel complex	K14859//ribosome biogenesis protein SSF1/2	IPR004053//Potassium channel, voltage dependent, Kv1.6;IPR007109//Brix domain	PF04427//Brix
>Tandom_space10_No.153
AANG011852	scaffold68	437787	438788	+	GO:0003677//DNA binding;GO:0004884//ecdysteroid hormone receptor activity;GO:0005496//steroid binding	GO:0006355//regulation of transcription, DNA-dependent;GO:0035076//ecdysone receptor-mediated signaling pathway	GO:0005634//nucleus	K15078//structure-specific endonuclease subunit SLX1 [EC:3.6.1.-]	IPR002885//Pentatricopeptide repeat;IPR003069//Ecdysteroid receptor	PF01535//PPR;PF13041//PPR_2
AANG011854	scaffold68	455071	457554	-	-	GO:0051297//centrosome organization	GO:0000242//pericentriolar material	K15271//ATP-dependent DNA helicase HFM1/MER3 [EC:3.6.4.12]	IPR002885//Pentatricopeptide repeat;IPR004057//Epsilon tubulin	PF13041//PPR_2;PF01535//PPR;PF13812//PPR_3
>Tandom_space10_No.154
AANG003780	scaffold11	212577	214328	+	GO:0004974//leukotriene receptor activity	GO:0007186//G-protein coupled receptor signaling pathway	GO:0016021//integral to membrane	K15078//structure-specific endonuclease subunit SLX1 [EC:3.6.1.-]	IPR002885//Pentatricopeptide repeat;IPR003983//Leukotriene B4 type 1 receptor	PF01535//PPR;PF13041//PPR_2;PF14432//DYW_deaminase;PF13431//TPR_17
AANG003791	scaffold11	272652	274703	-	-	GO:0007154//cell communication	GO:0005922//connexon complex	K15078//structure-specific endonuclease subunit SLX1 [EC:3.6.1.-]	IPR002271//Gap junction beta-5 protein (Cx30.3);IPR002885//Pentatricopeptide repeat	PF01535//PPR;PF13041//PPR_2;PF13812//PPR_3;PF14432//DYW_deaminase
>Tandom_space10_No.155
AANG001710	scaffold5	1198095	1199255	+	GO:0005249//voltage-gated potassium channel activity	GO:0006813//potassium ion transport	GO:0008076//voltage-gated potassium channel complex	-	IPR004052//Potassium channel, voltage dependent, Kv1.5;IPR021099//Plant organelle RNA recognition domain	PF11955//PORR
AANG001715	scaffold5	1210403	1211847	+	-	-	-	-	IPR000839//Porin, Oms28 type;IPR021099//Plant organelle RNA recognition domain	PF11955//PORR
>Tandom_space10_No.156
AANG006820	scaffold26	711114	711587	+	GO:0016831//carboxy-lyase activity	GO:0006520//cellular amino acid metabolic process	-	K15271//ATP-dependent DNA helicase HFM1/MER3 [EC:3.6.4.12]	IPR002885//Pentatricopeptide repeat;IPR010977//Aromatic-L-amino-acid decarboxylase	PF01535//PPR;PF13041//PPR_2;PF13812//PPR_3
AANG006825	scaffold26	749467	749844	-	GO:0005198//structural molecule activity	GO:0001539//ciliary or flagellar motility	GO:0009428//bacterial-type flagellum basal body, distal rod, P ring;GO:0030288//outer membrane-bounded periplasmic space	K15271//ATP-dependent DNA helicase HFM1/MER3 [EC:3.6.4.12]	IPR001782//Flagellar P-ring protein;IPR002885//Pentatricopeptide repeat	PF01535//PPR;PF13041//PPR_2;PF13812//PPR_3
AANG006830	scaffold26	765701	766084	+	-	-	GO:0016020//membrane	K15078//structure-specific endonuclease subunit SLX1 [EC:3.6.1.-]	IPR002229//Blood group Rhesus C/E/D polypeptide;IPR002885//Pentatricopeptide repeat	PF01535//PPR;PF13041//PPR_2
>Tandom_space10_No.157
AANG013259	scaffold95	68297	69769	-	GO:0004980//melanocyte-stimulating hormone receptor activity	GO:0007186//G-protein coupled receptor signaling pathway	GO:0016021//integral to membrane	K06228//fused [EC:2.7.11.1]	IPR000761//Melanocyte-stimulating hormone receptor	-
AANG013260	scaffold95	71227	72093	-	GO:0005200//structural constituent of cytoskeleton;GO:0005525//GTP binding	-	GO:0005874//microtubule	-	IPR002967//Delta tubulin	-
>Tandom_space10_No.158
AANG012377	scaffold77	132732	134716	-	GO:0004497//monooxygenase activity;GO:0005506//iron ion binding;GO:0009055//electron carrier activity;GO:0016705//oxidoreductase activity, acting on paired donors, with incorporation or reduction of molecular oxygen;GO:0020037//heme binding	GO:0055114//oxidation-reduction process	-	K09755//ferulate-5-hydroxylase [EC:1.14.-.-]	IPR001128//Cytochrome P450;IPR002403//Cytochrome P450, E-class, group IV	PF00067//p450
AANG012378	scaffold77	136582	143678	-	GO:0005506//iron ion binding;GO:0009055//electron carrier activity;GO:0016705//oxidoreductase activity, acting on paired donors, with incorporation or reduction of molecular oxygen;GO:0020037//heme binding	GO:0055114//oxidation-reduction process	GO:0016020//membrane	K05280//flavonoid 3'-monooxygenase [EC:1.14.13.21]	IPR001128//Cytochrome P450;IPR002229//Blood group Rhesus C/E/D polypeptide	PF00067//p450
>Tandom_space10_No.159
AANG002365	scaffold19	1348763	1349269	-	GO:0008047//enzyme activator activity	-	-	K01728//pectate lyase [EC:4.2.2.2]	IPR000879//Guanylin;IPR006969//Stigma-specific protein Stig1	PF04885//Stig1
AANG002366	scaffold19	1352790	1353263	-	-	-	-	-	IPR006969//Stigma-specific protein Stig1;IPR013283//ABC transporter, ABCE	PF04885//Stig1
>Tandom_space10_No.160
AANG009640	scaffold46	560697	561557	-	GO:0005515//protein binding	-	-	K00799//glutathione S-transferase [EC:2.5.1.18]	IPR000839//Porin, Oms28 type;IPR004045//Glutathione S-transferase, N-terminal;IPR004046//Glutathione S-transferase, C-terminal;IPR017933//Glutathione S-transferase/chloride channel, C-terminal	PF00043//GST_C;PF02798//GST_N
AANG009641	scaffold46	561826	562663	-	GO:0004181//metallocarboxypeptidase activity;GO:0005515//protein binding	GO:0006508//proteolysis	-	K00799//glutathione S-transferase [EC:2.5.1.18]	IPR000980//SH2 domain;IPR001333//Peptidase M32, carboxypeptidase Taq metallopeptidase;IPR004045//Glutathione S-transferase, N-terminal;IPR004046//Glutathione S-transferase, C-terminal;IPR017933//Glutathione S-transferase/chloride channel, C-terminal	PF00043//GST_C;PF02798//GST_N
AANG009650	scaffold46	590860	592027	-	GO:0005247//voltage-gated chloride channel activity;GO:0005515//protein binding	GO:0006821//chloride transport	GO:0016020//membrane	K00799//glutathione S-transferase [EC:2.5.1.18]	IPR002946//Intracellular chloride channel;IPR004045//Glutathione S-transferase, N-terminal;IPR004046//Glutathione S-transferase, C-terminal;IPR017933//Glutathione S-transferase/chloride channel, C-terminal	PF13417//GST_N_3;PF00043//GST_C
>Tandom_space10_No.161
AANG004832	scaffold21	1145858	1146187	-	GO:0003677//DNA binding;GO:0003824//catalytic activity;GO:0005524//ATP binding;GO:0020037//heme binding	GO:0006259//DNA metabolic process;GO:0006355//regulation of transcription, DNA-dependent	GO:0005694//chromosome	K15271//ATP-dependent DNA helicase HFM1/MER3 [EC:3.6.4.12]	IPR001199//Cytochrome b5-like heme/steroid binding domain;IPR002815//Spo11/DNA topoisomerase VI, subunit A;IPR002885//Pentatricopeptide repeat;IPR006197//Peptidase S24, LexA-like	PF01535//PPR;PF13812//PPR_3
AANG004835	scaffold21	1152103	1152705	-	GO:0005044//scavenger receptor activity	-	GO:0016020//membrane	K15271//ATP-dependent DNA helicase HFM1/MER3 [EC:3.6.4.12]	IPR000533//Tropomyosin;IPR001190//SRCR domain;IPR002885//Pentatricopeptide repeat	PF01535//PPR;PF13041//PPR_2
>Tandom_space10_No.162
AANG007991	scaffold34	541917	544403	+	GO:0004974//leukotriene receptor activity;GO:0016491//oxidoreductase activity;GO:0046872//metal ion binding	GO:0007186//G-protein coupled receptor signaling pathway;GO:0055114//oxidation-reduction process	GO:0016021//integral to membrane	K15271//ATP-dependent DNA helicase HFM1/MER3 [EC:3.6.4.12]	IPR002885//Pentatricopeptide repeat;IPR003983//Leukotriene B4 type 1 receptor;IPR008335//Eukaryotic molybdopterin oxidoreductase	PF13041//PPR_2;PF01535//PPR
AANG007994	scaffold34	550283	551077	+	GO:0005267//potassium channel activity	GO:0071805//potassium ion transmembrane transport	GO:0016021//integral to membrane	K15078//structure-specific endonuclease subunit SLX1 [EC:3.6.1.-]	IPR002885//Pentatricopeptide repeat;IPR005410//Two pore domain potassium channel, THIK	PF01535//PPR;PF13041//PPR_2
AANG008002	scaffold34	591203	594931	+	GO:0016791//phosphatase activity	GO:0009405//pathogenesis	-	K15271//ATP-dependent DNA helicase HFM1/MER3 [EC:3.6.4.12]	IPR002885//Pentatricopeptide repeat;IPR008108//Phosphatase IpgD/SopB	PF13041//PPR_2;PF01535//PPR
>Tandom_space10_No.163
AANG003302	scaffold9	828720	829741	+	GO:0004185//serine-type carboxypeptidase activity;GO:0015232//heme transporter activity	GO:0006508//proteolysis;GO:0015886//heme transport;GO:0017004//cytochrome complex assembly	GO:0016020//membrane	K13289//cathepsin A (carboxypeptidase C) [EC:3.4.16.5]	IPR001563//Peptidase S10, serine carboxypeptidase;IPR003569//Cytochrome c-type biogenesis protein CcbS	PF00450//Peptidase_S10
AANG003305	scaffold9	857405	859667	+	GO:0004185//serine-type carboxypeptidase activity;GO:0004190//aspartic-type endopeptidase activity	GO:0006508//proteolysis;GO:0006509//membrane protein ectodomain proteolysis	GO:0005794//Golgi apparatus	K13289//cathepsin A (carboxypeptidase C) [EC:3.4.16.5]	IPR001563//Peptidase S10, serine carboxypeptidase;IPR009121//Peptidase A1, beta-site APP cleaving enzyme 2, BACE 2	PF00450//Peptidase_S10
AANG003306	scaffold9	861215	862092	+	GO:0004185//serine-type carboxypeptidase activity;GO:0004620//phospholipase activity	GO:0006508//proteolysis;GO:0006629//lipid metabolic process	GO:0016020//membrane	K13289//cathepsin A (carboxypeptidase C) [EC:3.4.16.5]	IPR001563//Peptidase S10, serine carboxypeptidase;IPR003187//Phospholipase A1	PF00450//Peptidase_S10
AANG003307	scaffold9	865085	867328	+	GO:0004185//serine-type carboxypeptidase activity	GO:0006508//proteolysis;GO:0009405//pathogenesis	GO:0005576//extracellular region	K13289//cathepsin A (carboxypeptidase C) [EC:3.4.16.5]	IPR001563//Peptidase S10, serine carboxypeptidase;IPR003897//Clostridium enterotoxin;IPR013847//POU domain	PF00450//Peptidase_S10
AANG003308	scaffold9	890355	892655	+	GO:0004185//serine-type carboxypeptidase activity;GO:0005164//tumor necrosis factor receptor binding	GO:0006508//proteolysis;GO:0006955//immune response	GO:0016020//membrane	K13289//cathepsin A (carboxypeptidase C) [EC:3.4.16.5]	IPR001563//Peptidase S10, serine carboxypeptidase;IPR002961//Tumour necrosis factor c/lymphotoxin-beta	PF00450//Peptidase_S10
AANG003309	scaffold9	896492	898759	+	GO:0004185//serine-type carboxypeptidase activity;GO:0005164//tumor necrosis factor receptor binding	GO:0006508//proteolysis;GO:0006955//immune response	GO:0016020//membrane	K13289//cathepsin A (carboxypeptidase C) [EC:3.4.16.5]	IPR001563//Peptidase S10, serine carboxypeptidase;IPR002961//Tumour necrosis factor c/lymphotoxin-beta	PF00450//Peptidase_S10
>Tandom_space10_No.164
AANG007969	scaffold34	376001	376515	-	GO:0031492//nucleosomal DNA binding	-	GO:0000785//chromatin;GO:0005634//nucleus	-	IPR000079//High mobility group nucleosome-binding domain-containing family	-
AANG007970	scaffold34	377107	377530	+	-	-	-	-	IPR000839//Porin, Oms28 type	-
AANG007972	scaffold34	456770	457307	+	GO:0005249//voltage-gated potassium channel activity	GO:0006813//potassium ion transport	GO:0016021//integral to membrane	-	IPR004350//Potassium channel, voltage dependent, Kv2.1	-
AANG007973	scaffold34	458431	458776	+	GO:0015385//sodium:hydrogen antiporter activity	GO:0006814//sodium ion transport;GO:0006885//regulation of pH	GO:0016021//integral to membrane	-	IPR001953//Na+/H+ exchanger, isoform 2 (NHE2)	-
AANG007975	scaffold34	467239	467992	+	-	-	-	-	IPR008378//Ubiquitous surface protein	-
>Tandom_space10_No.165
AANG006159	scaffold23	34676	35185	-	-	-	-	-	IPR002347//Glucose/ribitol dehydrogenase	-
AANG006162	scaffold23	43202	45517	-	GO:0005031//tumor necrosis factor-activated receptor activity	-	GO:0016020//membrane	K15271//ATP-dependent DNA helicase HFM1/MER3 [EC:3.6.4.12]	IPR002885//Pentatricopeptide repeat;IPR020411//Tumour necrosis factor receptor 1B	PF13041//PPR_2;PF01535//PPR;PF13812//PPR_3
>Tandom_space10_No.166
AANG001156	scaffold3	1630729	1636576	+	GO:0000166//nucleotide binding;GO:0005198//structural molecule activity;GO:0005524//ATP binding;GO:0016887//ATPase activity;GO:0017111//nucleoside-triphosphatase activity;GO:0042626//ATPase activity, coupled to transmembrane movement of substances;GO:0045296//cadherin binding	GO:0006810//transport;GO:0007155//cell adhesion;GO:0055085//transmembrane transport	GO:0015629//actin cytoskeleton;GO:0016021//integral to membrane	K05666//ATP-binding cassette, subfamily C (CFTR/MRP), member 2	IPR001033//Alpha-catenin;IPR001140//ABC transporter, transmembrane domain;IPR003439//ABC transporter-like;IPR003593//AAA+ ATPase domain;IPR017940//ABC transporter, integral membrane type 1	PF00664//ABC_membrane;PF00005//ABC_tran
AANG001157	scaffold3	1638125	1642022	+	GO:0000166//nucleotide binding;GO:0005249//voltage-gated potassium channel activity;GO:0005524//ATP binding;GO:0016887//ATPase activity;GO:0017111//nucleoside-triphosphatase activity;GO:0042626//ATPase activity, coupled to transmembrane movement of substances	GO:0006810//transport;GO:0006813//potassium ion transport;GO:0055085//transmembrane transport	GO:0008076//voltage-gated potassium channel complex;GO:0016021//integral to membrane	K05666//ATP-binding cassette, subfamily C (CFTR/MRP), member 2	IPR001140//ABC transporter, transmembrane domain;IPR003439//ABC transporter-like;IPR003593//AAA+ ATPase domain;IPR003971//Potassium channel, voltage dependent, Kv9;IPR017940//ABC transporter, integral membrane type 1	PF00005//ABC_tran;PF00664//ABC_membrane
>Tandom_space10_No.167
AANG000314	scaffold1	2398788	2401343	-	GO:0004499//N,N-dimethylaniline monooxygenase activity;GO:0005515//protein binding;GO:0005524//ATP binding;GO:0051082//unfolded protein binding	GO:0006457//protein folding;GO:0006950//response to stress;GO:0055114//oxidation-reduction process	-	K04079//molecular chaperone HtpG	IPR001404//Heat shock protein Hsp90 family;IPR001487//Bromodomain;IPR002253//Flavin monooxygenase (FMO) 1;IPR003594//Histidine kinase-like ATPase, ATP-binding domain	PF00183//HSP90;PF02518//HATPase_c
AANG000315	scaffold1	2406170	2408683	+	GO:0005524//ATP binding;GO:0051082//unfolded protein binding	GO:0006457//protein folding;GO:0006950//response to stress	-	K04079//molecular chaperone HtpG	IPR001404//Heat shock protein Hsp90 family;IPR003594//Histidine kinase-like ATPase, ATP-binding domain;IPR020575//Heat shock protein Hsp90, N-terminal	PF00183//HSP90;PF13589//HATPase_c_3
>Tandom_space10_No.168
AANG014277	scaffold139	100	895	-	GO:0008036//diuretic hormone receptor activity;GO:0016702//oxidoreductase activity, acting on single donors with incorporation of molecular oxygen, incorporation of two atoms of oxygen;GO:0046872//metal ion binding	GO:0055114//oxidation-reduction process	GO:0016020//membrane	K00454//lipoxygenase [EC:1.13.11.12]	IPR000907//Lipoxygenase;IPR002001//GPCR, family 2, diuretic hormone receptor;IPR013819//Lipoxygenase, C-terminal	PF00305//Lipoxygenase
AANG014280	scaffold139	91450	92120	-	GO:0004946//bombesin receptor activity;GO:0016702//oxidoreductase activity, acting on single donors with incorporation of molecular oxygen, incorporation of two atoms of oxygen;GO:0046872//metal ion binding	GO:0031989//bombesin receptor signaling pathway;GO:0055114//oxidation-reduction process	GO:0016021//integral to membrane	K00454//lipoxygenase [EC:1.13.11.12]	IPR000073//Alpha/beta hydrolase fold-1;IPR000907//Lipoxygenase;IPR001642//Neuromedin B receptor;IPR013819//Lipoxygenase, C-terminal	PF00305//Lipoxygenase
>Tandom_space10_No.169
AANG014251	scaffold137	85792	87528	-	GO:0005198//structural molecule activity	GO:0009296//flagellum assembly	GO:0009424//bacterial-type flagellum hook	-	IPR002371//Flagellar hook-associated protein, FlgK;IPR008166//Domain of unknown function DUF23	PF01697//Glyco_transf_92
AANG014260	scaffold137	153590	155560	-	GO:0004571//mannosyl-oligosaccharide 1,2-alpha-mannosidase activity;GO:0005509//calcium ion binding	-	GO:0016020//membrane	-	IPR001382//Glycoside hydrolase, family 47;IPR008166//Domain of unknown function DUF23	PF01697//Glyco_transf_92
>Tandom_space10_No.170
AANG011685	scaffold65	572267	572440	-	-	-	-	-	-	-
AANG011686	scaffold65	573768	573941	-	-	-	-	-	-	-
>Tandom_space10_No.171
AANG000970	scaffold3	149952	151501	-	GO:0004930//G-protein coupled receptor activity;GO:0005515//protein binding	-	GO:0016020//membrane	K13420//LRR receptor-like serine/threonine-protein kinase FLS2 [EC:2.7.11.1]	IPR001611//Leucine-rich repeat;IPR003051//GPCR, family 2, corticotropin releasing factor receptor;IPR003591//Leucine-rich repeat, typical subtype	PF13855//LRR_8;PF00560//LRR_1
AANG000976	scaffold3	178687	180177	-	-	-	-	K13420//LRR receptor-like serine/threonine-protein kinase FLS2 [EC:2.7.11.1]	IPR003591//Leucine-rich repeat, typical subtype;IPR015500//Peptidase S8, subtilisin-related	PF13855//LRR_8
AANG000978	scaffold3	188088	190493	-	GO:0004672//protein kinase activity;GO:0004713//protein tyrosine kinase activity;GO:0005524//ATP binding;GO:0015655//alanine:sodium symporter activity;GO:0030246//carbohydrate binding	GO:0006468//protein phosphorylation;GO:0006814//sodium ion transport;GO:0032328//alanine transport	GO:0016020//membrane	K04733//interleukin-1 receptor-associated kinase 4 [EC:2.7.11.1]	IPR000719//Protein kinase domain;IPR001220//Legume lectin domain;IPR001245//Serine-threonine/tyrosine-protein kinase catalytic domain;IPR001463//Sodium:alanine symporter;IPR002290//Serine/threonine- / dual specificity protein kinase, catalytic domain;IPR020635//Tyrosine-protein kinase, catalytic domain	PF00069//Pkinase;PF00139//Lectin_legB
>Tandom_space10_No.172
AANG002825	scaffold7	2050645	2053146	-	-	GO:0030100//regulation of endocytosis	-	K15078//structure-specific endonuclease subunit SLX1 [EC:3.6.1.-]	IPR002885//Pentatricopeptide repeat;IPR003023//Amphiphysin, isoform 2	PF13041//PPR_2;PF01535//PPR;PF13812//PPR_3;PF12854//PPR_1;PF14432//DYW_deaminase
AANG002835	scaffold7	2124553	2125434	-	GO:0003677//DNA binding;GO:0004879//ligand-activated sequence-specific DNA binding RNA polymerase II transcription factor activity	GO:0006355//regulation of transcription, DNA-dependent	GO:0005634//nucleus	K15078//structure-specific endonuclease subunit SLX1 [EC:3.6.1.-]	IPR002885//Pentatricopeptide repeat;IPR003074//Peroxisome proliferator-activated receptor	PF01535//PPR;PF13812//PPR_3;PF13041//PPR_2
AANG002839	scaffold7	2141097	2143037	+	GO:0004715//non-membrane spanning protein tyrosine kinase activity;GO:0005524//ATP binding	GO:0006468//protein phosphorylation;GO:0007243//intracellular protein kinase cascade	GO:0016020//membrane	K15271//ATP-dependent DNA helicase HFM1/MER3 [EC:3.6.4.12]	IPR002885//Pentatricopeptide repeat;IPR020775//Tyrosine-protein kinase, non-receptor Jak3	PF13041//PPR_2;PF01535//PPR;PF13812//PPR_3
>Tandom_space10_No.173
AANG004450	scaffold13	1622729	1625689	+	GO:0004994//somatostatin receptor activity	GO:0007186//G-protein coupled receptor signaling pathway	GO:0016021//integral to membrane	K15271//ATP-dependent DNA helicase HFM1/MER3 [EC:3.6.4.12]	IPR001184//Somatostatin receptor 5;IPR002885//Pentatricopeptide repeat	PF13041//PPR_2;PF01535//PPR;PF13812//PPR_3
AANG004452	scaffold13	1628039	1630132	-	GO:0004930//G-protein coupled receptor activity	-	GO:0016020//membrane	K15271//ATP-dependent DNA helicase HFM1/MER3 [EC:3.6.4.12]	IPR002885//Pentatricopeptide repeat;IPR003051//GPCR, family 2, corticotropin releasing factor receptor	PF13041//PPR_2;PF01535//PPR
AANG004457	scaffold13	1650007	1654020	+	GO:0004974//leukotriene receptor activity	GO:0007186//G-protein coupled receptor signaling pathway	GO:0016021//integral to membrane	K15271//ATP-dependent DNA helicase HFM1/MER3 [EC:3.6.4.12]	IPR002885//Pentatricopeptide repeat;IPR003983//Leukotriene B4 type 1 receptor	PF13041//PPR_2;PF01535//PPR
>Tandom_space10_No.174
AANG008926	scaffold41	386745	389080	+	-	GO:0007155//cell adhesion;GO:0019058//viral infectious cycle;GO:0019062//viral attachment to host cell	-	-	IPR000931//Adenovirus fibre protein;IPR018391//Pyrrolo-quinoline quinone beta-propeller repeat	PF13360//PQQ_2
AANG008932	scaffold41	407607	409749	-	GO:0004601//peroxidase activity;GO:0020037//heme binding	GO:0006979//response to oxidative stress;GO:0055114//oxidation-reduction process	-	-	IPR001621//Fungal ligninase;IPR018391//Pyrrolo-quinoline quinone beta-propeller repeat	PF13360//PQQ_2
AANG008933	scaffold41	413228	415362	-	-	-	-	-	IPR018391//Pyrrolo-quinoline quinone beta-propeller repeat	PF13360//PQQ_2
>Tandom_space10_No.175
AANG009795	scaffold48	128345	128911	-	GO:0016831//carboxy-lyase activity	GO:0006520//cellular amino acid metabolic process	-	K13993//HSP20 family protein	IPR002068//Alpha crystallin/Hsp20 domain;IPR010977//Aromatic-L-amino-acid decarboxylase	PF00011//HSP20
AANG009796	scaffold48	129689	130667	-	-	GO:0009405//pathogenesis	GO:0005727//extrachromosomal circular DNA	K13993//HSP20 family protein	IPR002068//Alpha crystallin/Hsp20 domain;IPR024575//Cloacin colicin family	PF00011//HSP20
>Tandom_space10_No.176
AANG002413	scaffold19	1628777	1630638	+	GO:0005198//structural molecule activity	-	GO:0019028//viral capsid	-	IPR001399//VP6 blue-tongue virus inner capsid protein	-
AANG002415	scaffold19	1631541	1632205	+	-	-	GO:0016021//integral to membrane	-	IPR000723//G protein-coupled receptor 3/6/12 orphan	-
>Tandom_space10_No.177
AANG004662	scaffold14	1521635	1532010	-	GO:0005164//tumor necrosis factor receptor binding;GO:0005515//protein binding	GO:0006955//immune response	GO:0016020//membrane	-	IPR000210//BTB/POZ-like;IPR003263//Tumour necrosis factor ligand 5;IPR013069//BTB/POZ	PF00651//BTB
AANG004664	scaffold14	1538341	1539496	-	GO:0003677//DNA binding	GO:0006355//regulation of transcription, DNA-dependent	-	-	IPR000533//Tropomyosin;IPR006197//Peptidase S24, LexA-like	-
>Tandom_space10_No.178
AANG005833	scaffold20	293157	296715	+	GO:0019829//cation-transporting ATPase activity	GO:0006812//cation transport	GO:0016021//integral to membrane	-	IPR001757//Cation-transporting P-type ATPase;IPR002035//von Willebrand factor, type A	PF13768//VWA_3
AANG005834	scaffold20	301699	305236	+	-	-	GO:0016020//membrane	-	IPR002035//von Willebrand factor, type A;IPR002229//Blood group Rhesus C/E/D polypeptide	PF13768//VWA_3
>Tandom_space10_No.179
AANG003910	scaffold11	1349494	1353322	-	GO:0004950//chemokine receptor activity	GO:0006935//chemotaxis;GO:0007186//G-protein coupled receptor signaling pathway	GO:0016021//integral to membrane	-	IPR000355//Chemokine receptor family;IPR004331//SPX, N-terminal;IPR004342//EXS, C-terminal	PF03124//EXS;PF03105//SPX
AANG003911	scaffold11	1355259	1355928	-	GO:0003677//DNA binding	GO:0006355//regulation of transcription, DNA-dependent	GO:0000785//chromatin;GO:0005634//nucleus	-	IPR000116//High mobility group, HMG-I/HMG-Y;IPR004331//SPX, N-terminal	PF03105//SPX
>Tandom_space10_No.180
AANG013297	scaffold95	250252	250956	-	GO:0003677//DNA binding;GO:0003678//DNA helicase activity;GO:0005524//ATP binding;GO:0045735//nutrient reservoir activity	GO:0006270//DNA replication initiation	GO:0042555//MCM complex	-	IPR006045//Cupin 1;IPR008047//Mini-chromosome maintenance complex protein 4	PF00190//Cupin_1
AANG013300	scaffold95	283586	283950	-	GO:0001614//purinergic nucleotide receptor activity;GO:0005216//ion channel activity;GO:0005524//ATP binding;GO:0045735//nutrient reservoir activity	GO:0006811//ion transport	GO:0016020//membrane	-	IPR003047//P2X4 purinoceptor;IPR006045//Cupin 1	PF00190//Cupin_1
AANG013304	scaffold95	314084	314446	+	GO:0001614//purinergic nucleotide receptor activity;GO:0005216//ion channel activity;GO:0005524//ATP binding;GO:0045735//nutrient reservoir activity	GO:0006811//ion transport	GO:0016020//membrane	-	IPR003047//P2X4 purinoceptor;IPR006045//Cupin 1	PF00190//Cupin_1
AANG013305	scaffold95	317675	317884	-	GO:0005160//transforming growth factor beta receptor binding	GO:0016049//cell growth	-	-	IPR003940//Transforming growth factor, beta 2	-
AANG013306	scaffold95	317697	318380	-	GO:0004930//G-protein coupled receptor activity;GO:0045735//nutrient reservoir activity	-	GO:0016020//membrane	-	IPR003051//GPCR, family 2, corticotropin releasing factor receptor;IPR006045//Cupin 1	PF00190//Cupin_1
>Tandom_space10_No.181
AANG003272	scaffold9	555391	558156	-	-	-	GO:0016020//membrane	K15271//ATP-dependent DNA helicase HFM1/MER3 [EC:3.6.4.12]	IPR002229//Blood group Rhesus C/E/D polypeptide;IPR002885//Pentatricopeptide repeat	PF13041//PPR_2;PF01535//PPR
AANG003276	scaffold9	587947	590849	-	GO:0004995//tachykinin receptor activity	GO:0007186//G-protein coupled receptor signaling pathway	GO:0005886//plasma membrane;GO:0016021//integral to membrane	K15078//structure-specific endonuclease subunit SLX1 [EC:3.6.1.-]	IPR001013//Neurokinin NK3 receptor;IPR002885//Pentatricopeptide repeat	PF01535//PPR;PF13041//PPR_2;PF13812//PPR_3;PF14432//DYW_deaminase
AANG003286	scaffold9	646166	648400	+	GO:0005249//voltage-gated potassium channel activity	GO:0006813//potassium ion transport	GO:0008076//voltage-gated potassium channel complex	K15271//ATP-dependent DNA helicase HFM1/MER3 [EC:3.6.4.12]	IPR002885//Pentatricopeptide repeat;IPR004053//Potassium channel, voltage dependent, Kv1.6	PF13041//PPR_2;PF01535//PPR
>Tandom_space10_No.182
AANG000131	scaffold1	1011916	1014065	+	GO:0004930//G-protein coupled receptor activity	GO:0007186//G-protein coupled receptor signaling pathway	GO:0016021//integral to membrane	K14487//auxin responsive GH3 gene family	IPR003879//Butyrophylin-like;IPR004993//GH3 auxin-responsive promoter;IPR022335//G protein-coupled receptor 153	PF03321//GH3
AANG000136	scaffold1	1092098	1094142	-	GO:0008157//protein phosphatase 1 binding;GO:0008599//protein phosphatase type 1 regulator activity	-	GO:0005737//cytoplasm	K14487//auxin responsive GH3 gene family	IPR003879//Butyrophylin-like;IPR004993//GH3 auxin-responsive promoter;IPR026241//GLC7-interacting protein 4	PF03321//GH3
>Tandom_space10_No.183
AANG002159	scaffold6	1868125	1871136	+	-	GO:0015074//DNA integration	GO:0005576//extracellular region	K12619//5'-3' exoribonuclease 2 [EC:3.1.13.-]	IPR001584//Integrase, catalytic core;IPR002964//Adhesive plaque protein;IPR013103//Reverse transcriptase, RNA-dependent DNA polymerase	PF07727//RVT_2;PF00665//rve
AANG002163	scaffold6	1924362	1925282	-	GO:0016503//pheromone receptor activity	GO:0007186//G-protein coupled receptor signaling pathway	GO:0016021//integral to membrane	K12619//5'-3' exoribonuclease 2 [EC:3.1.13.-]	IPR004072//Vomeronasal receptor, type 1	-
>Tandom_space10_No.184
AANG010295	scaffold52	550294	553876	-	GO:0005515//protein binding;GO:0016702//oxidoreductase activity, acting on single donors with incorporation of molecular oxygen, incorporation of two atoms of oxygen;GO:0046872//metal ion binding	GO:0055114//oxidation-reduction process	-	K15718//linoleate 9S-lipoxygenase [EC:1.13.11.58]	IPR000907//Lipoxygenase;IPR001024//PLAT/LH2 domain;IPR008378//Ubiquitous surface protein;IPR013819//Lipoxygenase, C-terminal;IPR020478//AT hook-like	PF00305//Lipoxygenase;PF01477//PLAT
AANG010296	scaffold52	554505	558268	-	GO:0004497//monooxygenase activity;GO:0005515//protein binding;GO:0016702//oxidoreductase activity, acting on single donors with incorporation of molecular oxygen, incorporation of two atoms of oxygen;GO:0019825//oxygen binding;GO:0020037//heme binding;GO:0046872//metal ion binding	GO:0055114//oxidation-reduction process	-	K15718//linoleate 9S-lipoxygenase [EC:1.13.11.58]	IPR000907//Lipoxygenase;IPR001024//PLAT/LH2 domain;IPR013819//Lipoxygenase, C-terminal;IPR020469//Cytochrome P450, CYP2 family	PF00305//Lipoxygenase;PF01477//PLAT
>Tandom_space10_No.185
AANG008336	scaffold36	677743	679310	-	GO:0005245//voltage-gated calcium channel activity;GO:0005262//calcium channel activity	GO:0006816//calcium ion transport;GO:0070588//calcium ion transmembrane transport	GO:0005891//voltage-gated calcium channel complex;GO:0016021//integral to membrane	-	IPR001251//CRAL-TRIO domain;IPR002077//Voltage-dependent calcium channel, alpha-1 subunit;IPR008344//Transient receptor potential channel, vanilloid 5/6;IPR011074//CRAL/TRIO, N-terminal domain	PF00650//CRAL_TRIO;PF03765//CRAL_TRIO_N
AANG008339	scaffold36	694117	695160	-	-	GO:0006281//DNA repair	-	-	IPR000686//Fanconi anaemia group C protein;IPR001251//CRAL-TRIO domain;IPR011074//CRAL/TRIO, N-terminal domain	PF00650//CRAL_TRIO;PF03765//CRAL_TRIO_N
AANG008340	scaffold36	702793	703992	-	GO:0003697//single-stranded DNA binding;GO:0005524//ATP binding	GO:0006281//DNA repair;GO:0009432//SOS response	-	-	IPR013765//DNA recombination and repair protein RecA	-
>Tandom_space10_No.186
AANG006935	scaffold27	634792	636770	+	GO:0004190//aspartic-type endopeptidase activity;GO:0004672//protein kinase activity;GO:0004713//protein tyrosine kinase activity;GO:0005515//protein binding;GO:0005524//ATP binding	GO:0006468//protein phosphorylation	GO:0016021//integral to membrane	K13420//LRR receptor-like serine/threonine-protein kinase FLS2 [EC:2.7.11.1]	IPR000719//Protein kinase domain;IPR001108//Peptidase A22A, presenilin;IPR001245//Serine-threonine/tyrosine-protein kinase catalytic domain;IPR001611//Leucine-rich repeat;IPR002290//Serine/threonine- / dual specificity protein kinase, catalytic domain;IPR020635//Tyrosine-protein kinase, catalytic domain	PF00069//Pkinase;PF00560//LRR_1;PF13516//LRR_6
AANG006938	scaffold27	650851	652890	+	GO:0004672//protein kinase activity;GO:0004713//protein tyrosine kinase activity;GO:0005164//tumor necrosis factor receptor binding;GO:0005515//protein binding;GO:0005524//ATP binding	GO:0006468//protein phosphorylation;GO:0006955//immune response	GO:0016020//membrane	K13420//LRR receptor-like serine/threonine-protein kinase FLS2 [EC:2.7.11.1]	IPR000719//Protein kinase domain;IPR001245//Serine-threonine/tyrosine-protein kinase catalytic domain;IPR001611//Leucine-rich repeat;IPR002290//Serine/threonine- / dual specificity protein kinase, catalytic domain;IPR002961//Tumour necrosis factor c/lymphotoxin-beta;IPR013210//Leucine-rich repeat-containing N-terminal, type 2;IPR020635//Tyrosine-protein kinase, catalytic domain	PF00069//Pkinase;PF13855//LRR_8;PF00560//LRR_1;PF08263//LRRNT_2
>Tandom_space10_No.187
AANG000479	scaffold1	3619654	3620589	-	GO:0016491//oxidoreductase activity;GO:0016706//oxidoreductase activity, acting on paired donors, with incorporation or reduction of molecular oxygen, 2-oxoglutarate as one donor, and incorporation of one atom each of oxygen into both donors	GO:0006520//cellular amino acid metabolic process;GO:0055114//oxidation-reduction process	-	K00475//naringenin 3-dioxygenase [EC:1.14.11.9]	IPR005123//Oxoglutarate/iron-dependent dioxygenase;IPR006034//Asparaginase/glutaminase;IPR026992//Non-haem dioxygenase N-terminal domain	PF14226//DIOX_N;PF03171//2OG-FeII_Oxy
AANG000483	scaffold1	3665912	3667556	+	GO:0005452//inorganic anion exchanger activity;GO:0016491//oxidoreductase activity;GO:0016706//oxidoreductase activity, acting on paired donors, with incorporation or reduction of molecular oxygen, 2-oxoglutarate as one donor, and incorporation of one atom each of oxygen into both donors	GO:0006820//anion transport;GO:0055114//oxidation-reduction process	GO:0016020//membrane	K05282//gibberellin 20-oxidase [EC:1.14.11.12]	IPR003024//Sodium bicarbonate cotransporter;IPR005123//Oxoglutarate/iron-dependent dioxygenase;IPR026992//Non-haem dioxygenase N-terminal domain	PF03171//2OG-FeII_Oxy;PF14226//DIOX_N
>Tandom_space10_No.188
AANG008040	scaffold34	765431	766165	+	GO:0005267//potassium channel activity;GO:0045735//nutrient reservoir activity	GO:0071805//potassium ion transmembrane transport	GO:0016020//membrane	-	IPR003280//Two pore domain potassium channel;IPR006045//Cupin 1	PF00190//Cupin_1
AANG008042	scaffold34	769612	770268	-	GO:0045735//nutrient reservoir activity	-	-	-	IPR006045//Cupin 1;IPR020430//Brain-derived neurotrophic factor	PF00190//Cupin_1
>Tandom_space10_No.189
AANG001875	scaffold5	2261668	2262168	-	GO:0004601//peroxidase activity;GO:0020037//heme binding	GO:0006979//response to oxidative stress;GO:0055114//oxidation-reduction process	-	K12589//exosome complex component RRP42	IPR001247//Exoribonuclease, phosphorolytic domain 1;IPR002016//Haem peroxidase, plant/fungal/bacterial	PF01138//RNase_PH
AANG001877	scaffold5	2264330	2264944	+	-	GO:0007155//cell adhesion;GO:0019058//viral infectious cycle;GO:0019062//viral attachment to host cell	-	K12589//exosome complex component RRP42	IPR000931//Adenovirus fibre protein;IPR001247//Exoribonuclease, phosphorolytic domain 1;IPR015847//Exoribonuclease, phosphorolytic domain 2	PF01138//RNase_PH;PF03725//RNase_PH_C
>Tandom_space10_No.190
AANG001607	scaffold5	520015	523764	-	GO:0003677//DNA binding;GO:0003899//DNA-directed RNA polymerase activity;GO:0005509//calcium ion binding;GO:0032549//ribonucleoside binding	GO:0006351//transcription, DNA-dependent;GO:0007156//homophilic cell adhesion;GO:0007218//neuropeptide signaling pathway	GO:0016020//membrane	K03010//DNA-directed RNA polymerase II subunit RPB2 [EC:2.7.7.6]	IPR000750//Proenkephalin B;IPR002126//Cadherin;IPR007120//DNA-directed RNA polymerase, subunit 2, domain 6;IPR007641//RNA polymerase Rpb2, domain 7;IPR007642//RNA polymerase Rpb2, domain 2;IPR007644//RNA polymerase, beta subunit, protrusion;IPR007645//RNA polymerase Rpb2, domain 3;IPR007646//RNA polymerase Rpb2, domain 4;IPR007647//RNA polymerase Rpb2, domain 5;IPR015712//DNA-directed RNA polymer…	PF00562//RNA_pol_Rpb2_6;PF04563//RNA_pol_Rpb2_1;PF04560//RNA_pol_Rpb2_7;PF04566//RNA_pol_Rpb2_4;PF04567//RNA_pol_Rpb2_5;PF04561//RNA_pol_Rpb2_2;PF04565//RNA_pol_Rpb2_3
AANG001609	scaffold5	529071	533961	+	GO:0003677//DNA binding;GO:0003899//DNA-directed RNA polymerase activity;GO:0005198//structural molecule activity;GO:0032549//ribonucleoside binding	GO:0006351//transcription, DNA-dependent	GO:0019028//viral capsid	K03010//DNA-directed RNA polymerase II subunit RPB2 [EC:2.7.7.6]	IPR001399//VP6 blue-tongue virus inner capsid protein;IPR007120//DNA-directed RNA polymerase, subunit 2, domain 6;IPR007641//RNA polymerase Rpb2, domain 7;IPR007642//RNA polymerase Rpb2, domain 2;IPR007644//RNA polymerase, beta subunit, protrusion;IPR007645//RNA polymerase Rpb2, domain 3;IPR007646//RNA polymerase Rpb2, domain 4;IPR007647//RNA polymerase Rpb2, domain 5;IPR013847//POU domain;IPR015…	PF00562//RNA_pol_Rpb2_6;PF04563//RNA_pol_Rpb2_1;PF04560//RNA_pol_Rpb2_7;PF04566//RNA_pol_Rpb2_4;PF04561//RNA_pol_Rpb2_2;PF04565//RNA_pol_Rpb2_3;PF04567//RNA_pol_Rpb2_5
>Tandom_space10_No.191
AANG014316	scaffold147	50261	51832	+	GO:0005515//protein binding	-	-	K01873//valyl-tRNA synthetase [EC:6.1.1.9]	IPR004045//Glutathione S-transferase, N-terminal;IPR016062//TM1410 hypothetical-related protein, conserved;IPR017933//Glutathione S-transferase/chloride channel, C-terminal	PF13417//GST_N_3
AANG014317	scaffold147	53062	53526	+	-	GO:0016068//type I hypersensitivity	-	K01873//valyl-tRNA synthetase [EC:6.1.1.9]	IPR002411//Cereal allergen/alpha-amylase inhibitor, rice-type	-
>Tandom_space10_No.192
AANG004272	scaffold12	1769078	1773727	-	GO:0004553//hydrolase activity, hydrolyzing O-glycosyl compounds	GO:0005975//carbohydrate metabolic process	-	K15920//beta-D-xylosidase 4 [EC:3.2.1.37]	IPR001764//Glycoside hydrolase, family 3, N-terminal;IPR002772//Glycoside hydrolase family 3 C-terminal domain;IPR026892//Glycoside hydrolase family 3	PF00933//Glyco_hydro_3;PF01915//Glyco_hydro_3_C
AANG004274	scaffold12	1830000	1831223	-	GO:0004553//hydrolase activity, hydrolyzing O-glycosyl compounds;GO:0015444//magnesium-importing ATPase activity	GO:0005975//carbohydrate metabolic process;GO:0015693//magnesium ion transport	GO:0016021//integral to membrane	K05349//beta-glucosidase [EC:3.2.1.21]	IPR001764//Glycoside hydrolase, family 3, N-terminal;IPR006415//Magnesium-transporting P-type ATPase, subfamily IIIB;IPR026892//Glycoside hydrolase family 3	PF00933//Glyco_hydro_3
>Tandom_space10_No.193
AANG000184	scaffold1	1386491	1389872	-	GO:0004096//catalase activity;GO:0015385//sodium:hydrogen antiporter activity;GO:0020037//heme binding	GO:0006814//sodium ion transport;GO:0006885//regulation of pH;GO:0055114//oxidation-reduction process	GO:0016021//integral to membrane	-	IPR011614//Catalase core domain;IPR018410//Na+/H+ exchanger, isoforms 3/5	PF00199//Catalase;PF14602//Hexapep_2
AANG000185	scaffold1	1391327	1394303	-	GO:0003824//catalytic activity;GO:0005524//ATP binding;GO:0016301//kinase activity;GO:0016773//phosphotransferase activity, alcohol group as acceptor	GO:0008152//metabolic process	GO:0005737//cytoplasm	K01904//4-coumarate--CoA ligase [EC:6.2.1.12]	IPR000873//AMP-dependent synthetase/ligase;IPR006206//Mevalonate/galactokinase;IPR020459//AMP-binding	PF00501//AMP-binding
>Tandom_space10_No.194
AANG000054	scaffold1	515623	516911	-	GO:0015079//potassium ion transmembrane transporter activity	GO:0006813//potassium ion transport	GO:0005886//plasma membrane	K15271//ATP-dependent DNA helicase HFM1/MER3 [EC:3.6.4.12]	IPR002885//Pentatricopeptide repeat;IPR006036//Potassium uptake protein TrkA	PF13041//PPR_2;PF01535//PPR
AANG000062	scaffold1	555974	558905	-	-	GO:0007186//G-protein coupled receptor signaling pathway	GO:0016021//integral to membrane	K15271//ATP-dependent DNA helicase HFM1/MER3 [EC:3.6.4.12]	IPR002885//Pentatricopeptide repeat;IPR003909//G protein-coupled receptor 37 orphan	PF13041//PPR_2;PF01535//PPR
AANG000072	scaffold1	605474	612090	+	GO:0003676//nucleic acid binding;GO:0004386//helicase activity;GO:0004890//GABA-A receptor activity;GO:0005216//ion channel activity;GO:0005524//ATP binding;GO:0008026//ATP-dependent helicase activity	GO:0006811//ion transport	GO:0016020//membrane	K12815//pre-mRNA-splicing factor ATP-dependent RNA helicase PRP16 [EC:3.6.4.13]	IPR001390//Gamma-aminobutyric-acid A receptor, alpha subunit;IPR001650//Helicase, C-terminal;IPR002885//Pentatricopeptide repeat;IPR007502//Helicase-associated domain;IPR011545//DNA/RNA helicase, DEAD/DEAH box type, N-terminal;IPR011709//Domain of unknown function DUF1605;IPR014001//Helicase, superfamily 1/2, ATP-binding domain	PF13041//PPR_2;PF01535//PPR;PF04408//HA2;PF07717//OB_NTP_bind;PF00271//Helicase_C;PF00270//DEAD
>Tandom_space10_No.195
AANG010197	scaffold51	623254	626331	+	GO:0004977//melanocortin receptor activity	GO:0007186//G-protein coupled receptor signaling pathway	GO:0016021//integral to membrane	K15078//structure-specific endonuclease subunit SLX1 [EC:3.6.1.-]	IPR000155//Melanocortin 4 receptor;IPR002885//Pentatricopeptide repeat	PF01535//PPR;PF13041//PPR_2;PF14432//DYW_deaminase
AANG010200	scaffold51	638437	641385	+	-	GO:0007155//cell adhesion;GO:0019058//viral infectious cycle;GO:0019062//viral attachment to host cell	-	K15271//ATP-dependent DNA helicase HFM1/MER3 [EC:3.6.4.12]	IPR000931//Adenovirus fibre protein;IPR002885//Pentatricopeptide repeat	PF13041//PPR_2;PF01535//PPR;PF13812//PPR_3
>Tandom_space10_No.196
AANG001630	scaffold5	697539	700656	+	GO:0004499//N,N-dimethylaniline monooxygenase activity;GO:0005515//protein binding;GO:0016702//oxidoreductase activity, acting on single donors with incorporation of molecular oxygen, incorporation of two atoms of oxygen;GO:0046872//metal ion binding	GO:0055114//oxidation-reduction process	-	K15718//linoleate 9S-lipoxygenase [EC:1.13.11.58]	IPR000907//Lipoxygenase;IPR001024//PLAT/LH2 domain;IPR002253//Flavin monooxygenase (FMO) 1;IPR013819//Lipoxygenase, C-terminal	PF00305//Lipoxygenase;PF01477//PLAT
AANG001631	scaffold5	701777	705028	+	GO:0004499//N,N-dimethylaniline monooxygenase activity;GO:0005515//protein binding;GO:0016702//oxidoreductase activity, acting on single donors with incorporation of molecular oxygen, incorporation of two atoms of oxygen;GO:0046872//metal ion binding	GO:0055114//oxidation-reduction process	-	K15718//linoleate 9S-lipoxygenase [EC:1.13.11.58]	IPR000907//Lipoxygenase;IPR001024//PLAT/LH2 domain;IPR002253//Flavin monooxygenase (FMO) 1;IPR013819//Lipoxygenase, C-terminal	PF00305//Lipoxygenase
AANG001632	scaffold5	705201	706525	+	GO:0004966//galanin receptor activity;GO:0016702//oxidoreductase activity, acting on single donors with incorporation of molecular oxygen, incorporation of two atoms of oxygen;GO:0046872//metal ion binding	GO:0007186//G-protein coupled receptor signaling pathway;GO:0007194//negative regulation of adenylate cyclase activity;GO:0055114//oxidation-reduction process	GO:0016021//integral to membrane	K15718//linoleate 9S-lipoxygenase [EC:1.13.11.58]	IPR000907//Lipoxygenase;IPR003908//Galanin receptor 3;IPR013819//Lipoxygenase, C-terminal	PF00305//Lipoxygenase
>Tandom_space10_No.197
AANG008630	scaffold38	994521	998629	-	-	GO:0007154//cell communication	GO:0005922//connexon complex	K15078//structure-specific endonuclease subunit SLX1 [EC:3.6.1.-]	IPR002271//Gap junction beta-5 protein (Cx30.3);IPR002885//Pentatricopeptide repeat	PF01535//PPR;PF13041//PPR_2
AANG008632	scaffold38	1008449	1010038	+	GO:0004553//hydrolase activity, hydrolyzing O-glycosyl compounds	GO:0005975//carbohydrate metabolic process	-	K15078//structure-specific endonuclease subunit SLX1 [EC:3.6.1.-]	IPR002241//Glycoside hydrolase, family 27;IPR002885//Pentatricopeptide repeat	PF01535//PPR;PF13041//PPR_2;PF14432//DYW_deaminase
>Tandom_space10_No.198
AANG006463	scaffold24	698003	698585	+	GO:0003677//DNA binding;GO:0004980//melanocyte-stimulating hormone receptor activity;GO:0005509//calcium ion binding	GO:0006355//regulation of transcription, DNA-dependent;GO:0007156//homophilic cell adhesion;GO:0007186//G-protein coupled receptor signaling pathway	GO:0016020//membrane;GO:0016021//integral to membrane	K13993//HSP20 family protein	IPR000761//Melanocyte-stimulating hormone receptor;IPR002068//Alpha crystallin/Hsp20 domain;IPR002126//Cadherin;IPR006197//Peptidase S24, LexA-like	PF00011//HSP20
AANG006464	scaffold24	700250	700855	+	GO:0003677//DNA binding;GO:0004980//melanocyte-stimulating hormone receptor activity	GO:0006355//regulation of transcription, DNA-dependent;GO:0007186//G-protein coupled receptor signaling pathway	GO:0016021//integral to membrane	K13993//HSP20 family protein	IPR000761//Melanocyte-stimulating hormone receptor;IPR002068//Alpha crystallin/Hsp20 domain;IPR006197//Peptidase S24, LexA-like	PF00011//HSP20
>Tandom_space10_No.199
AANG010869	scaffold57	43854	45902	-	-	-	-	K15271//ATP-dependent DNA helicase HFM1/MER3 [EC:3.6.4.12]	IPR002885//Pentatricopeptide repeat;IPR020575//Heat shock protein Hsp90, N-terminal	PF13041//PPR_2;PF01535//PPR;PF13812//PPR_3
AANG010875	scaffold57	68165	70660	-	-	-	-	K15271//ATP-dependent DNA helicase HFM1/MER3 [EC:3.6.4.12]	IPR002885//Pentatricopeptide repeat;IPR004058//Zeta tubulin	PF13041//PPR_2;PF01535//PPR
AANG010880	scaffold57	90735	93209	+	GO:0015079//potassium ion transmembrane transporter activity;GO:0016491//oxidoreductase activity;GO:0046872//metal ion binding	GO:0006813//potassium ion transport;GO:0055114//oxidation-reduction process	GO:0005886//plasma membrane	K15078//structure-specific endonuclease subunit SLX1 [EC:3.6.1.-]	IPR002885//Pentatricopeptide repeat;IPR006036//Potassium uptake protein TrkA;IPR008335//Eukaryotic molybdopterin oxidoreductase	PF01535//PPR;PF13041//PPR_2;PF13812//PPR_3;PF14432//DYW_deaminase
AANG010882	scaffold57	99087	102168	-	GO:0004980//melanocyte-stimulating hormone receptor activity	GO:0007186//G-protein coupled receptor signaling pathway	GO:0016021//integral to membrane	K15271//ATP-dependent DNA helicase HFM1/MER3 [EC:3.6.4.12]	IPR000761//Melanocyte-stimulating hormone receptor;IPR002885//Pentatricopeptide repeat	PF13041//PPR_2;PF01535//PPR;PF13812//PPR_3;PF14432//DYW_deaminase
AANG010884	scaffold57	112918	115608	-	GO:0003677//DNA binding;GO:0004879//ligand-activated sequence-specific DNA binding RNA polymerase II transcription factor activity	GO:0006355//regulation of transcription, DNA-dependent	GO:0005634//nucleus	K15271//ATP-dependent DNA helicase HFM1/MER3 [EC:3.6.4.12]	IPR002885//Pentatricopeptide repeat;IPR003070//Orphan nuclear receptor	PF13041//PPR_2;PF01535//PPR;PF13812//PPR_3
>Tandom_space10_No.200
AANG014566	scaffold210	14275	19538	+	GO:0003777//microtubule motor activity;GO:0005524//ATP binding;GO:0008017//microtubule binding	GO:0007018//microtubule-based movement	GO:0005871//kinesin complex	K10406//kinesin family member C2/C3	IPR000533//Tropomyosin;IPR001752//Kinesin, motor domain;IPR027640//Kinesin-like protein	PF00225//Kinesin
AANG014567	scaffold210	19747	20428	+	GO:0004950//chemokine receptor activity	GO:0006935//chemotaxis;GO:0007186//G-protein coupled receptor signaling pathway	GO:0016021//integral to membrane	-	IPR005393//XC chemokine receptor 1	-
>Tandom_space10_No.201
AANG007140	scaffold28	899139	903687	+	GO:0003677//DNA binding;GO:0004879//ligand-activated sequence-specific DNA binding RNA polymerase II transcription factor activity;GO:0016491//oxidoreductase activity;GO:0046872//metal ion binding	GO:0006355//regulation of transcription, DNA-dependent;GO:0055114//oxidation-reduction process	GO:0005634//nucleus	K15271//ATP-dependent DNA helicase HFM1/MER3 [EC:3.6.4.12]	IPR002885//Pentatricopeptide repeat;IPR003074//Peroxisome proliferator-activated receptor;IPR008335//Eukaryotic molybdopterin oxidoreductase	PF13041//PPR_2;PF01535//PPR;PF13812//PPR_3
AANG007143	scaffold28	940471	942708	-	GO:0003700//sequence-specific DNA binding transcription factor activity;GO:0008270//zinc ion binding;GO:0015655//alanine:sodium symporter activity;GO:0043565//sequence-specific DNA binding	GO:0006355//regulation of transcription, DNA-dependent;GO:0006814//sodium ion transport;GO:0032328//alanine transport	GO:0005634//nucleus;GO:0016020//membrane	K15271//ATP-dependent DNA helicase HFM1/MER3 [EC:3.6.4.12]	IPR001463//Sodium:alanine symporter;IPR001628//Zinc finger, nuclear hormone receptor-type;IPR002885//Pentatricopeptide repeat	PF13041//PPR_2;PF01535//PPR;PF13812//PPR_3
AANG007145	scaffold28	944911	948141	-	-	-	-	K15271//ATP-dependent DNA helicase HFM1/MER3 [EC:3.6.4.12]	IPR002885//Pentatricopeptide repeat;IPR023251//Pre-mRNA-splicing factor BRR1	PF13041//PPR_2;PF01535//PPR
>Tandom_space10_No.202
AANG007357	scaffold30	145865	147267	-	GO:0003677//DNA binding;GO:0004882//androgen receptor activity;GO:0005496//steroid binding;GO:0015035//protein disulfide oxidoreductase activity	GO:0006355//regulation of transcription, DNA-dependent;GO:0030521//androgen receptor signaling pathway	GO:0005634//nucleus	K11649//SWI/SNF related-matrix-associated actin-dependent regulator of chromatin subfamily C	IPR001103//Androgen receptor;IPR001853//DSBA-like thioredoxin domain	PF01323//DSBA
AANG007358	scaffold30	148914	149301	-	GO:0005267//potassium channel activity;GO:0015035//protein disulfide oxidoreductase activity	GO:0071805//potassium ion transmembrane transport	GO:0016021//integral to membrane	-	IPR001853//DSBA-like thioredoxin domain;IPR005410//Two pore domain potassium channel, THIK	PF01323//DSBA
>Tandom_space10_No.203
AANG012645	scaffold81	270623	271619	+	GO:0003735//structural constituent of ribosome;GO:0004942//anaphylatoxin receptor activity	GO:0006412//translation;GO:0006935//chemotaxis	GO:0015935//small ribosomal subunit;GO:0016021//integral to membrane	K02989//small subunit ribosomal protein S5e	IPR000235//Ribosomal protein S5/S7;IPR002234//Anaphylatoxin chemotactic receptor family;IPR005716//Ribosomal protein S5/S7, eukaryotic/archaeal;IPR023798//Ribosomal protein S7 domain	PF00177//Ribosomal_S7
AANG012646	scaffold81	272293	273284	+	GO:0003735//structural constituent of ribosome;GO:0004942//anaphylatoxin receptor activity	GO:0006412//translation;GO:0006935//chemotaxis	GO:0015935//small ribosomal subunit;GO:0016021//integral to membrane	K02989//small subunit ribosomal protein S5e	IPR000235//Ribosomal protein S5/S7;IPR002234//Anaphylatoxin chemotactic receptor family;IPR005716//Ribosomal protein S5/S7, eukaryotic/archaeal;IPR023798//Ribosomal protein S7 domain	PF00177//Ribosomal_S7
>Tandom_space10_No.204
AANG004172	scaffold12	938590	939714	+	GO:0004672//protein kinase activity;GO:0004713//protein tyrosine kinase activity;GO:0005524//ATP binding	GO:0006468//protein phosphorylation	-	K00924//[EC:2.7.1.-]	IPR000719//Protein kinase domain;IPR001245//Serine-threonine/tyrosine-protein kinase catalytic domain;IPR002290//Serine/threonine- / dual specificity protein kinase, catalytic domain;IPR020635//Tyrosine-protein kinase, catalytic domain	PF00069//Pkinase
AANG004173	scaffold12	942179	942976	+	GO:0004672//protein kinase activity;GO:0004713//protein tyrosine kinase activity;GO:0005215//transporter activity;GO:0005524//ATP binding	GO:0006468//protein phosphorylation;GO:0006810//transport	GO:0016020//membrane	K00924//[EC:2.7.1.-]	IPR000719//Protein kinase domain;IPR001046//Natural resistance-associated macrophage like;IPR001245//Serine-threonine/tyrosine-protein kinase catalytic domain;IPR002290//Serine/threonine- / dual specificity protein kinase, catalytic domain;IPR020635//Tyrosine-protein kinase, catalytic domain	PF00069//Pkinase
>Tandom_space10_No.205
AANG011765	scaffold66	408851	409501	+	-	GO:0045892//negative regulation of transcription, DNA-dependent;GO:0046677//response to antibiotic	-	-	IPR003012//Tetracycline transcriptional regulator, TetR;IPR004864//Late embryogenesis abundant protein, LEA-14	PF03168//LEA_2
AANG011769	scaffold66	419295	419981	+	-	-	GO:0016020//membrane	-	IPR002229//Blood group Rhesus C/E/D polypeptide;IPR004864//Late embryogenesis abundant protein, LEA-14	PF03168//LEA_2
AANG011771	scaffold66	424983	425669	+	GO:0015079//potassium ion transmembrane transporter activity	GO:0006813//potassium ion transport	GO:0005886//plasma membrane	-	IPR004864//Late embryogenesis abundant protein, LEA-14;IPR006036//Potassium uptake protein TrkA	PF03168//LEA_2
>Tandom_space10_No.206
AANG004369	scaffold13	936106	1014044	+	GO:0004871//signal transducer activity;GO:0005525//GTP binding	GO:0006184//GTP catabolic process;GO:0007186//G-protein coupled receptor signaling pathway	-	-	IPR002976//Plant G-protein, alpha subunit	-
AANG004370	scaffold13	1022403	1033125	-	GO:0005249//voltage-gated potassium channel activity;GO:0005515//protein binding	GO:0006813//potassium ion transport	GO:0008076//voltage-gated potassium channel complex	K03255//protein TIF31	IPR004052//Potassium channel, voltage dependent, Kv1.5;IPR013026//Tetratricopeptide repeat-containing domain;IPR019734//Tetratricopeptide repeat	PF12807//eIF3_p135;PF13424//TPR_12;PF15044//CLU_N
>Tandom_space10_No.207
AANG004841	scaffold21	1270983	1271216	+	GO:0003700//sequence-specific DNA binding transcription factor activity	GO:0006355//regulation of transcription, DNA-dependent	-	K05356//all-trans-nonaprenyl-diphosphate synthase [EC:2.5.1.84 2.5.1.85]	IPR000843//Transcription regulator HTH, LacI	-
AANG004848	scaffold21	1325365	1326609	-	GO:0003677//DNA binding;GO:0003721//telomeric template RNA reverse transcriptase activity	-	GO:0005634//nucleus	-	IPR003545//Telomere reverse transcriptase;IPR013103//Reverse transcriptase, RNA-dependent DNA polymerase	PF07727//RVT_2
AANG004851	scaffold21	1341831	1342082	+	GO:0004932//mating-type factor pheromone receptor activity;GO:0005509//calcium ion binding	GO:0007156//homophilic cell adhesion;GO:0007186//G-protein coupled receptor signaling pathway	GO:0016020//membrane	K05356//all-trans-nonaprenyl-diphosphate synthase [EC:2.5.1.84 2.5.1.85]	IPR000366//GPCR fungal pheromone mating factor, STE2;IPR002126//Cadherin	-
>Tandom_space10_No.208
AANG009120	scaffold42	696947	698089	-	GO:0003677//DNA binding;GO:0005247//voltage-gated chloride channel activity	GO:0006355//regulation of transcription, DNA-dependent;GO:0006821//chloride transport;GO:0055085//transmembrane transport	GO:0016020//membrane	K15078//structure-specific endonuclease subunit SLX1 [EC:3.6.1.-]	IPR001807//Chloride channel, voltage gated;IPR002885//Pentatricopeptide repeat;IPR006197//Peptidase S24, LexA-like	PF01535//PPR;PF13041//PPR_2;PF13812//PPR_3;PF14432//DYW_deaminase
AANG009131	scaffold42	746980	749709	-	GO:0004995//tachykinin receptor activity;GO:0016491//oxidoreductase activity;GO:0046872//metal ion binding	GO:0007186//G-protein coupled receptor signaling pathway;GO:0055114//oxidation-reduction process	GO:0005886//plasma membrane;GO:0016021//integral to membrane	K15271//ATP-dependent DNA helicase HFM1/MER3 [EC:3.6.4.12]	IPR001013//Neurokinin NK3 receptor;IPR002885//Pentatricopeptide repeat;IPR008335//Eukaryotic molybdopterin oxidoreductase	PF13041//PPR_2;PF01535//PPR
AANG009132	scaffold42	754840	762357	-	GO:0004965//G-protein coupled GABA receptor activity	GO:0007186//G-protein coupled receptor signaling pathway	GO:0016021//integral to membrane	K15271//ATP-dependent DNA helicase HFM1/MER3 [EC:3.6.4.12]	IPR002455//GPCR, family 3, gamma-aminobutyric acid receptor, type B;IPR002885//Pentatricopeptide repeat	PF13041//PPR_2;PF01535//PPR
AANG009137	scaffold42	839650	843186	-	-	GO:0007155//cell adhesion;GO:0019058//viral infectious cycle;GO:0019062//viral attachment to host cell	-	K15271//ATP-dependent DNA helicase HFM1/MER3 [EC:3.6.4.12]	IPR000931//Adenovirus fibre protein;IPR002885//Pentatricopeptide repeat	PF13041//PPR_2;PF01535//PPR;PF13812//PPR_3
>Tandom_space10_No.209
AANG006505	scaffold24	993529	993994	-	GO:0003735//structural constituent of ribosome;GO:0015269//calcium-activated potassium channel activity;GO:0043565//sequence-specific DNA binding	GO:0006412//translation;GO:0006813//potassium ion transport	GO:0005622//intracellular;GO:0005840//ribosome;GO:0016020//membrane	K02918//large subunit ribosomal protein L35e	IPR001854//Ribosomal protein L29;IPR002197//DNA binding HTH domain, Fis-type;IPR003930//Potassium channel, calcium-activated, BK, beta subunit	PF00831//Ribosomal_L29
AANG006506	scaffold24	994354	994821	+	GO:0003735//structural constituent of ribosome;GO:0015269//calcium-activated potassium channel activity;GO:0043565//sequence-specific DNA binding	GO:0006412//translation;GO:0006813//potassium ion transport	GO:0005622//intracellular;GO:0005840//ribosome;GO:0016020//membrane	K02918//large subunit ribosomal protein L35e	IPR001854//Ribosomal protein L29;IPR002197//DNA binding HTH domain, Fis-type;IPR003930//Potassium channel, calcium-activated, BK, beta subunit	PF00831//Ribosomal_L29
>Tandom_space10_No.210
AANG006305	scaffold23	837062	838251	-	GO:0004190//aspartic-type endopeptidase activity	GO:0006508//proteolysis	-	-	IPR000588//Peptidase A3A, cauliflower mosaic virus	-
AANG006306	scaffold23	838472	838675	-	GO:0005515//protein binding	-	-	-	IPR001810//F-box domain	PF00646//F-box
>Tandom_space10_No.211
AANG010607	scaffold56	57889	59287	-	GO:0003824//catalytic activity;GO:0005267//potassium channel activity;GO:0050662//coenzyme binding	GO:0016539//intein-mediated protein splicing;GO:0044237//cellular metabolic process;GO:0071805//potassium ion transmembrane transport	GO:0016021//integral to membrane	K09753//cinnamoyl-CoA reductase [EC:1.2.1.44]	IPR001509//NAD-dependent epimerase/dehydratase;IPR005410//Two pore domain potassium channel, THIK;IPR006142//Intein	PF01370//Epimerase
AANG010615	scaffold56	84700	85949	-	GO:0003824//catalytic activity;GO:0050662//coenzyme binding	GO:0030100//regulation of endocytosis;GO:0044237//cellular metabolic process	-	K13082//bifunctional dihydroflavonol 4-reductase/flavanone 4-reductase [EC:1.1.1.219 1.1.1.234]	IPR001509//NAD-dependent epimerase/dehydratase;IPR003023//Amphiphysin, isoform 2	PF01370//Epimerase
>Tandom_space10_No.212
AANG006497	scaffold24	936051	936701	+	GO:0045735//nutrient reservoir activity	-	-	-	IPR006044//11-S seed storage protein, plant;IPR006045//Cupin 1	PF00190//Cupin_1
AANG006501	scaffold24	964049	964867	+	GO:0045735//nutrient reservoir activity	-	-	-	IPR006045//Cupin 1;IPR020575//Heat shock protein Hsp90, N-terminal	PF00190//Cupin_1
>Tandom_space10_No.213
AANG006330	scaffold23	936128	938011	+	GO:0000166//nucleotide binding;GO:0005351//sugar:hydrogen symporter activity;GO:0005524//ATP binding;GO:0009055//electron carrier activity;GO:0016491//oxidoreductase activity;GO:0016887//ATPase activity;GO:0017111//nucleoside-triphosphatase activity;GO:0042626//ATPase activity, coupled to transmembrane movement of substances	GO:0006810//transport;GO:0009401//phosphoenolpyruvate-dependent sugar phosphotransferase system;GO:0055085//transmembrane transport	GO:0016021//integral to membrane	K05658//ATP-binding cassette, subfamily B (MDR/TAP), member 1	IPR000951//Phthalate dioxygenase reductase;IPR001140//ABC transporter, transmembrane domain;IPR003439//ABC transporter-like;IPR003593//AAA+ ATPase domain;IPR005698//Phosphotransferase system, phosphocarrier HPr protein;IPR017940//ABC transporter, integral membrane type 1	PF00005//ABC_tran;PF00664//ABC_membrane
AANG006331	scaffold23	938878	940095	+	GO:0004938//alpha2-adrenergic receptor activity;GO:0005524//ATP binding;GO:0016887//ATPase activity;GO:0042626//ATPase activity, coupled to transmembrane movement of substances	GO:0006810//transport;GO:0006940//regulation of smooth muscle contraction;GO:0007186//G-protein coupled receptor signaling pathway;GO:0019229//regulation of vasoconstriction;GO:0030168//platelet activation;GO:0055085//transmembrane transport	GO:0016021//integral to membrane	K05658//ATP-binding cassette, subfamily B (MDR/TAP), member 1	IPR000735//Alpha 2C adrenoceptor;IPR001140//ABC transporter, transmembrane domain;IPR003439//ABC transporter-like;IPR017940//ABC transporter, integral membrane type 1	PF00005//ABC_tran;PF00664//ABC_membrane
>Tandom_space10_No.214
AANG009856	scaffold48	419634	422877	+	GO:0004930//G-protein coupled receptor activity;GO:0005515//protein binding	GO:0007165//signal transduction	GO:0016020//membrane	K13420//LRR receptor-like serine/threonine-protein kinase FLS2 [EC:2.7.11.1]	IPR001611//Leucine-rich repeat;IPR008112//Relaxin receptor;IPR013210//Leucine-rich repeat-containing N-terminal, type 2	PF00560//LRR_1;PF08263//LRRNT_2
AANG009857	scaffold48	425026	430383	-	GO:0005515//protein binding	-	-	K13420//LRR receptor-like serine/threonine-protein kinase FLS2 [EC:2.7.11.1]	IPR001611//Leucine-rich repeat;IPR003591//Leucine-rich repeat, typical subtype;IPR013210//Leucine-rich repeat-containing N-terminal, type 2;IPR023277//Aquaporin 8;IPR025875//Leucine rich repeat 4	PF12799//LRR_4;PF13855//LRR_8;PF00560//LRR_1;PF08263//LRRNT_2
AANG009858	scaffold48	432481	437441	-	GO:0004930//G-protein coupled receptor activity;GO:0005515//protein binding	GO:0007165//signal transduction	GO:0016020//membrane	K13420//LRR receptor-like serine/threonine-protein kinase FLS2 [EC:2.7.11.1]	IPR001611//Leucine-rich repeat;IPR008112//Relaxin receptor;IPR013210//Leucine-rich repeat-containing N-terminal, type 2	PF00560//LRR_1;PF08263//LRRNT_2
AANG009859	scaffold48	447220	447906	+	GO:0005160//transforming growth factor beta receptor binding;GO:0005515//protein binding	GO:0016049//cell growth	-	K13420//LRR receptor-like serine/threonine-protein kinase FLS2 [EC:2.7.11.1]	IPR001611//Leucine-rich repeat;IPR015618//Transforming growth factor beta 3	PF00560//LRR_1
>Tandom_space10_No.215
AANG006583	scaffold25	135892	136684	-	-	GO:0009306//protein secretion	-	K12604//CCR4-NOT transcription complex subunit 1	IPR003522//Type III secretion system outer membrane pore YscC/HrcC	-
AANG006584	scaffold25	153059	159998	-	GO:0004993//serotonin receptor activity	GO:0007186//G-protein coupled receptor signaling pathway;GO:0007626//locomotory behavior;GO:0007631//feeding behavior	GO:0005887//integral to plasma membrane	K12604//CCR4-NOT transcription complex subunit 1	IPR000377//5-Hydroxytryptamine 2C receptor;IPR007196//CCR4-Not complex component, Not1, C-terminal;IPR024557//CCR4-Not complex, Not1 subunit, domain of unknown function DUF3819	PF04054//Not1;PF12842//DUF3819
>Tandom_space10_No.216
AANG014356	scaffold151	58	2973	+	GO:0016491//oxidoreductase activity;GO:0046872//metal ion binding	GO:0055114//oxidation-reduction process	-	K15078//structure-specific endonuclease subunit SLX1 [EC:3.6.1.-]	IPR002885//Pentatricopeptide repeat;IPR008335//Eukaryotic molybdopterin oxidoreductase;IPR009149//BR22	PF01535//PPR;PF13041//PPR_2;PF13812//PPR_3;PF14432//DYW_deaminase
AANG014357	scaffold151	5803	8766	-	-	GO:0007154//cell communication	GO:0005922//connexon complex	K15078//structure-specific endonuclease subunit SLX1 [EC:3.6.1.-]	IPR002271//Gap junction beta-5 protein (Cx30.3);IPR002885//Pentatricopeptide repeat	PF01535//PPR;PF13041//PPR_2;PF13812//PPR_3;PF14432//DYW_deaminase
AANG014360	scaffold151	27231	29288	-	GO:0005247//voltage-gated chloride channel activity	GO:0006821//chloride transport;GO:0055085//transmembrane transport	GO:0016020//membrane	K15078//structure-specific endonuclease subunit SLX1 [EC:3.6.1.-]	IPR001807//Chloride channel, voltage gated;IPR002885//Pentatricopeptide repeat	PF01535//PPR;PF13041//PPR_2;PF14432//DYW_deaminase
AANG014361	scaffold151	41638	43695	+	-	GO:0007186//G-protein coupled receptor signaling pathway	GO:0016021//integral to membrane	K15078//structure-specific endonuclease subunit SLX1 [EC:3.6.1.-]	IPR001068//Adenosine A1 receptor;IPR002885//Pentatricopeptide repeat	PF01535//PPR;PF13041//PPR_2;PF14432//DYW_deaminase
AANG014363	scaffold151	47764	50562	-	-	GO:0007154//cell communication	GO:0005922//connexon complex	K15078//structure-specific endonuclease subunit SLX1 [EC:3.6.1.-]	IPR002271//Gap junction beta-5 protein (Cx30.3);IPR002885//Pentatricopeptide repeat	PF01535//PPR;PF13041//PPR_2;PF13812//PPR_3;PF14432//DYW_deaminase
>Tandom_space10_No.217
AANG006644	scaffold25	660278	660466	+	GO:0004497//monooxygenase activity;GO:0005506//iron ion binding;GO:0020037//heme binding	GO:0055114//oxidation-reduction process	-	K01897//long-chain acyl-CoA synthetase [EC:6.2.1.3]	IPR002397//Cytochrome P450, B-class	-
AANG006646	scaffold25	667268	669379	-	GO:0003824//catalytic activity;GO:0016491//oxidoreductase activity	GO:0008152//metabolic process;GO:0055114//oxidation-reduction process	-	K01897//long-chain acyl-CoA synthetase [EC:6.2.1.3]	IPR000873//AMP-dependent synthetase/ligase;IPR001613//Flavin amine oxidase;IPR020459//AMP-binding	PF00501//AMP-binding
>Tandom_space10_No.218
AANG013667	scaffold110	80924	81829	-	GO:0005215//transporter activity;GO:0005351//sugar:hydrogen symporter activity;GO:0005506//iron ion binding;GO:0009055//electron carrier activity;GO:0016705//oxidoreductase activity, acting on paired donors, with incorporation or reduction of molecular oxygen;GO:0020037//heme binding	GO:0006810//transport;GO:0009401//phosphoenolpyruvate-dependent sugar phosphotransferase system;GO:0055114//oxidation-reduction process	GO:0016020//membrane	K09874//aquaporin NIP	IPR000425//Major intrinsic protein;IPR001128//Cytochrome P450;IPR005698//Phosphotransferase system, phosphocarrier HPr protein	PF00230//MIP
AANG013668	scaffold110	84144	85385	+	GO:0005215//transporter activity	GO:0006810//transport	GO:0016020//membrane	K09874//aquaporin NIP	IPR000425//Major intrinsic protein;IPR002229//Blood group Rhesus C/E/D polypeptide	PF00230//MIP
AANG013674	scaffold110	135698	136880	+	GO:0005215//transporter activity	GO:0006810//transport	GO:0016020//membrane	K09874//aquaporin NIP	IPR000425//Major intrinsic protein	PF00230//MIP
AANG013684	scaffold110	180249	181165	+	GO:0005215//transporter activity;GO:0005351//sugar:hydrogen symporter activity;GO:0051381//histamine binding;GO:0070026//nitric oxide binding	GO:0006810//transport;GO:0009401//phosphoenolpyruvate-dependent sugar phosphotransferase system	GO:0016020//membrane	K09874//aquaporin NIP	IPR000425//Major intrinsic protein;IPR005698//Phosphotransferase system, phosphocarrier HPr protein;IPR023613//Nitrophorin	PF00230//MIP
>Tandom_space10_No.219
AANG007964	scaffold34	352975	354452	-	GO:0005515//protein binding;GO:0016491//oxidoreductase activity;GO:0016706//oxidoreductase activity, acting on paired donors, with incorporation or reduction of molecular oxygen, 2-oxoglutarate as one donor, and incorporation of one atom each of oxygen into both donors	GO:0055114//oxidation-reduction process	-	K05277//leucoanthocyanidin dioxygenase [EC:1.14.11.19]	IPR000980//SH2 domain;IPR005123//Oxoglutarate/iron-dependent dioxygenase;IPR023267//RNA (C5-cytosine) methyltransferase;IPR026992//Non-haem dioxygenase N-terminal domain	PF14226//DIOX_N;PF03171//2OG-FeII_Oxy
AANG007968	scaffold34	373747	375108	+	GO:0005160//transforming growth factor beta receptor binding;GO:0016491//oxidoreductase activity;GO:0016706//oxidoreductase activity, acting on paired donors, with incorporation or reduction of molecular oxygen, 2-oxoglutarate as one donor, and incorporation of one atom each of oxygen into both donors	GO:0016049//cell growth;GO:0055114//oxidation-reduction process	-	K05933//aminocyclopropanecarboxylate oxidase [EC:1.14.17.4]	IPR005123//Oxoglutarate/iron-dependent dioxygenase;IPR015618//Transforming growth factor beta 3;IPR026992//Non-haem dioxygenase N-terminal domain	PF14226//DIOX_N;PF03171//2OG-FeII_Oxy
>Tandom_space10_No.220
AANG002327	scaffold19	1041664	1042573	+	GO:0003700//sequence-specific DNA binding transcription factor activity	GO:0006352//DNA-dependent transcription, initiation;GO:0006355//regulation of transcription, DNA-dependent	GO:0005634//nucleus;GO:0005669//transcription factor TFIID complex	-	IPR002418//Transcription regulator Myc;IPR007900//Transcription initiation factor TFIID component TAF4	PF05236//TAF4
AANG002328	scaffold19	1057099	1062278	+	GO:0004930//G-protein coupled receptor activity	GO:0007186//G-protein coupled receptor signaling pathway	GO:0016021//integral to membrane	-	IPR022335//G protein-coupled receptor 153	-
AANG002332	scaffold19	1089228	1093743	+	GO:0005249//voltage-gated potassium channel activity	GO:0006352//DNA-dependent transcription, initiation;GO:0006813//potassium ion transport	GO:0005669//transcription factor TFIID complex;GO:0008076//voltage-gated potassium channel complex	-	IPR004053//Potassium channel, voltage dependent, Kv1.6;IPR007900//Transcription initiation factor TFIID component TAF4	PF05236//TAF4
AANG002335	scaffold19	1101066	1102262	-	GO:0003677//DNA binding	GO:0006355//regulation of transcription, DNA-dependent	GO:0000785//chromatin;GO:0005634//nucleus	-	IPR000116//High mobility group, HMG-I/HMG-Y;IPR022003//RST domain of plant C-terminal	PF12174//RST
AANG002343	scaffold19	1153512	1153970	+	GO:0004969//histamine receptor activity	GO:0001505//regulation of neurotransmitter levels;GO:0007186//G-protein coupled receptor signaling pathway	GO:0016021//integral to membrane	-	IPR003980//Histamine H3 receptor	-
>Tandom_space10_No.221
AANG007521	scaffold31	405838	406755	-	GO:0005201//extracellular matrix structural constituent	-	GO:0005578//proteinaceous extracellular matrix	-	IPR003979//Tropoelastin;IPR006766//Phosphate-induced protein 1	PF04674//Phi_1
AANG007522	scaffold31	410687	411598	+	-	-	-	-	IPR006766//Phosphate-induced protein 1;IPR008378//Ubiquitous surface protein	PF04674//Phi_1
>Tandom_space10_No.222
AANG003174	scaffold8	1970515	1971101	-	GO:0003735//structural constituent of ribosome	GO:0006412//translation	GO:0005840//ribosome;GO:0015935//small ribosomal subunit	K02870//large subunit ribosomal protein L12e	IPR000911//Ribosomal protein L11;IPR005679//Ribosomal protein S12, bacteria;IPR013847//POU domain;IPR020783//Ribosomal protein L11, C-terminal;IPR020784//Ribosomal protein L11, N-terminal	PF03946//Ribosomal_L11_N;PF00298//Ribosomal_L11
AANG003176	scaffold8	1974276	1974864	+	GO:0003735//structural constituent of ribosome;GO:0005245//voltage-gated calcium channel activity	GO:0006412//translation;GO:0070588//calcium ion transmembrane transport	GO:0005840//ribosome;GO:0005891//voltage-gated calcium channel complex	K02870//large subunit ribosomal protein L12e	IPR000584//Voltage-dependent calcium channel, L-type, beta subunit;IPR000911//Ribosomal protein L11;IPR013847//POU domain;IPR020783//Ribosomal protein L11, C-terminal;IPR020784//Ribosomal protein L11, N-terminal	PF03946//Ribosomal_L11_N;PF00298//Ribosomal_L11
>Tandom_space10_No.223
AANG009993	scaffold49	637085	638745	+	GO:0005337//nucleoside transmembrane transporter activity	GO:0006810//transport	GO:0016021//integral to membrane	K15015//solute carrier family 32 (vesicular inhibitory amino acid transporter)	IPR002259//Equilibrative nucleoside transporter;IPR013057//Amino acid transporter, transmembrane	PF01490//Aa_trans
AANG009994	scaffold49	650900	652495	+	GO:0005337//nucleoside transmembrane transporter activity	GO:0006810//transport	GO:0016021//integral to membrane	K15015//solute carrier family 32 (vesicular inhibitory amino acid transporter)	IPR002259//Equilibrative nucleoside transporter;IPR013057//Amino acid transporter, transmembrane	PF01490//Aa_trans
>Tandom_space10_No.224
AANG001448	scaffold4	1927023	1930022	+	GO:0005524//ATP binding;GO:0015197//peptide transporter activity	GO:0015833//peptide transport	GO:0016020//membrane	K15078//structure-specific endonuclease subunit SLX1 [EC:3.6.1.-]	IPR002885//Pentatricopeptide repeat;IPR013305//ABC transporter, ABCB2	PF01535//PPR;PF13041//PPR_2;PF14432//DYW_deaminase
AANG001449	scaffold4	1931591	1934578	+	GO:0015105//arsenite transmembrane transporter activity	GO:0015700//arsenite transport	GO:0016021//integral to membrane	K15078//structure-specific endonuclease subunit SLX1 [EC:3.6.1.-]	IPR000802//Arsenite/antimonite efflux pump membrane protein, ArsB;IPR002885//Pentatricopeptide repeat	PF01535//PPR;PF13041//PPR_2;PF12854//PPR_1;PF14432//DYW_deaminase
AANG001451	scaffold4	1941638	1943932	-	GO:0005524//ATP binding;GO:0015197//peptide transporter activity	GO:0015833//peptide transport	GO:0016020//membrane	K15271//ATP-dependent DNA helicase HFM1/MER3 [EC:3.6.4.12]	IPR002885//Pentatricopeptide repeat;IPR013305//ABC transporter, ABCB2	PF01535//PPR;PF13041//PPR_2;PF12854//PPR_1;PF13812//PPR_3;PF14432//DYW_deaminase
AANG001452	scaffold4	1945951	1948551	+	GO:0016779//nucleotidyltransferase activity	-	-	K15078//structure-specific endonuclease subunit SLX1 [EC:3.6.1.-]	IPR002885//Pentatricopeptide repeat;IPR022312//DNA polymerase family X	PF01535//PPR;PF13041//PPR_2;PF14432//DYW_deaminase
AANG001453	scaffold4	1957900	1962306	+	GO:0004190//aspartic-type endopeptidase activity	GO:0006509//membrane protein ectodomain proteolysis	GO:0005794//Golgi apparatus	K15078//structure-specific endonuclease subunit SLX1 [EC:3.6.1.-]	IPR002885//Pentatricopeptide repeat;IPR009121//Peptidase A1, beta-site APP cleaving enzyme 2, BACE 2	PF01535//PPR;PF13041//PPR_2;PF12854//PPR_1;PF13812//PPR_3;PF14432//DYW_deaminase
AANG001455	scaffold4	1966661	1967497	-	GO:0004980//melanocyte-stimulating hormone receptor activity	GO:0007186//G-protein coupled receptor signaling pathway;GO:0016539//intein-mediated protein splicing	GO:0016021//integral to membrane	K15078//structure-specific endonuclease subunit SLX1 [EC:3.6.1.-]	IPR000761//Melanocyte-stimulating hormone receptor;IPR006142//Intein	PF14432//DYW_deaminase
AANG001463	scaffold4	2017270	2018811	+	-	-	-	K15078//structure-specific endonuclease subunit SLX1 [EC:3.6.1.-]	IPR000533//Tropomyosin;IPR002885//Pentatricopeptide repeat	PF01535//PPR;PF13041//PPR_2;PF13812//PPR_3;PF14432//DYW_deaminase
>Tandom_space10_No.225
AANG003075	scaffold8	1412299	1415643	-	GO:0015079//potassium ion transmembrane transporter activity	GO:0006813//potassium ion transport	GO:0005886//plasma membrane	K15271//ATP-dependent DNA helicase HFM1/MER3 [EC:3.6.4.12]	IPR001623//DnaJ domain;IPR002885//Pentatricopeptide repeat;IPR006036//Potassium uptake protein TrkA	PF13041//PPR_2;PF01535//PPR
AANG003076	scaffold8	1418930	1421413	-	GO:0016491//oxidoreductase activity;GO:0046872//metal ion binding	GO:0030100//regulation of endocytosis;GO:0055114//oxidation-reduction process	-	K15078//structure-specific endonuclease subunit SLX1 [EC:3.6.1.-]	IPR002885//Pentatricopeptide repeat;IPR003023//Amphiphysin, isoform 2;IPR008335//Eukaryotic molybdopterin oxidoreductase	PF01535//PPR;PF13041//PPR_2;PF14432//DYW_deaminase
>Tandom_space10_No.226
AANG013899	scaffold120	84233	85114	+	GO:0008036//diuretic hormone receptor activity	-	GO:0016020//membrane	K15078//structure-specific endonuclease subunit SLX1 [EC:3.6.1.-]	IPR002001//GPCR, family 2, diuretic hormone receptor;IPR002885//Pentatricopeptide repeat	PF01535//PPR;PF14432//DYW_deaminase;PF12854//PPR_1
AANG013901	scaffold120	100899	103274	+	-	-	-	K15271//ATP-dependent DNA helicase HFM1/MER3 [EC:3.6.4.12]	IPR002885//Pentatricopeptide repeat;IPR023236//FAM105A	PF13041//PPR_2;PF13812//PPR_3
AANG013902	scaffold120	103679	104362	+	-	GO:0008152//metabolic process	-	K15078//structure-specific endonuclease subunit SLX1 [EC:3.6.1.-]	IPR001030//Aconitase/3-isopropylmalate dehydratase large subunit, alpha/beta/alpha;IPR002885//Pentatricopeptide repeat	PF14432//DYW_deaminase;PF01535//PPR
>Tandom_space10_No.227
AANG011443	scaffold62	204316	205828	+	GO:0005215//transporter activity;GO:0008270//zinc ion binding;GO:0016491//oxidoreductase activity;GO:0016747//transferase activity, transferring acyl groups other than amino-acyl groups	GO:0006807//nitrogen compound metabolic process;GO:0006810//transport;GO:0055114//oxidation-reduction process	GO:0016020//membrane	-	IPR000425//Major intrinsic protein;IPR002085//Alcohol dehydrogenase superfamily, zinc-type;IPR005483//Carbamoyl-phosphate synthase large subunit, CPSase domain;IPR013154//Alcohol dehydrogenase GroES-like;IPR020843//Polyketide synthase, enoylreductase;IPR023274//Aquaporin 1	PF13602//ADH_zinc_N_2;PF08240//ADH_N
AANG011444	scaffold62	205951	207320	-	GO:0004890//GABA-A receptor activity;GO:0005216//ion channel activity;GO:0008270//zinc ion binding;GO:0016491//oxidoreductase activity;GO:0016747//transferase activity, transferring acyl groups other than amino-acyl groups	GO:0006811//ion transport;GO:0055114//oxidation-reduction process	GO:0016020//membrane	K00344//NADPH2:quinone reductase [EC:1.6.5.5]	IPR001390//Gamma-aminobutyric-acid A receptor, alpha subunit;IPR002085//Alcohol dehydrogenase superfamily, zinc-type;IPR013154//Alcohol dehydrogenase GroES-like;IPR020843//Polyketide synthase, enoylreductase	PF13602//ADH_zinc_N_2;PF08240//ADH_N
>Tandom_space10_No.228
AANG001218	scaffold3	2278019	2404048	+	-	-	-	-	-	-
AANG001219	scaffold3	2410291	2410716	+	GO:0004806//triglyceride lipase activity	GO:0006629//lipid metabolic process	-	-	IPR002921//Lipase, class 3;IPR005469//Avidin	PF01764//Lipase_3
AANG001221	scaffold3	2444925	2446370	+	GO:0004871//signal transducer activity;GO:0005525//GTP binding	GO:0006184//GTP catabolic process;GO:0007186//G-protein coupled receptor signaling pathway	-	-	IPR002976//Plant G-protein, alpha subunit	-
>Tandom_space10_No.229
AANG001564	scaffold5	147593	149954	-	GO:0003677//DNA binding;GO:0004553//hydrolase activity, hydrolyzing O-glycosyl compounds;GO:0004879//ligand-activated sequence-specific DNA binding RNA polymerase II transcription factor activity	GO:0005975//carbohydrate metabolic process;GO:0006355//regulation of transcription, DNA-dependent;GO:0016998//cell wall macromolecule catabolic process	GO:0005634//nucleus	-	IPR001223//Glycoside hydrolase, family 18, catalytic domain;IPR003079//Nuclear receptor ROR;IPR018392//Peptidoglycan-binding lysin domain	PF01476//LysM;PF00704//Glyco_hydro_18
AANG001565	scaffold5	150785	151702	+	GO:0004553//hydrolase activity, hydrolyzing O-glycosyl compounds;GO:0005506//iron ion binding;GO:0019825//oxygen binding;GO:0020037//heme binding	GO:0005975//carbohydrate metabolic process;GO:0015671//oxygen transport	GO:0005833//hemoglobin complex	-	IPR001223//Glycoside hydrolase, family 18, catalytic domain;IPR002338//Haemoglobin, alpha	PF00704//Glyco_hydro_18
>Tandom_space10_No.230
AANG011103	scaffold85	308241	308872	-	GO:0003924//GTPase activity;GO:0005525//GTP binding	-	-	K03595//GTP-binding protein Era	IPR000795//Elongation factor, GTP-binding domain;IPR006703//AIG1	PF04548//AIG1
AANG011104	scaffold85	313526	314157	+	GO:0003924//GTPase activity;GO:0005525//GTP binding	-	-	-	IPR000795//Elongation factor, GTP-binding domain;IPR006703//AIG1	PF04548//AIG1
>Tandom_space10_No.231
AANG011408	scaffold61	592741	593202	-	GO:0005249//voltage-gated potassium channel activity	GO:0006813//potassium ion transport	GO:0008076//voltage-gated potassium channel complex	-	IPR001480//Bulb-type lectin domain;IPR004053//Potassium channel, voltage dependent, Kv1.6	PF01453//B_lectin
AANG011409	scaffold61	593873	594331	+	GO:0004413//homoserine kinase activity;GO:0005524//ATP binding	GO:0006566//threonine metabolic process	-	-	IPR000870//Homoserine kinase;IPR001480//Bulb-type lectin domain	PF01453//B_lectin
AANG011410	scaffold61	595020	595364	-	GO:0003735//structural constituent of ribosome	GO:0006412//translation	GO:0005622//intracellular;GO:0005840//ribosome	-	IPR001480//Bulb-type lectin domain;IPR001865//Ribosomal protein S2	PF01453//B_lectin
>Tandom_space10_No.232
AANG006329	scaffold23	928437	934745	+	GO:0004672//protein kinase activity;GO:0004713//protein tyrosine kinase activity;GO:0005198//structural molecule activity;GO:0005515//protein binding;GO:0005524//ATP binding;GO:0045296//cadherin binding	GO:0006468//protein phosphorylation;GO:0007155//cell adhesion	GO:0015629//actin cytoskeleton	K04733//interleukin-1 receptor-associated kinase 4 [EC:2.7.11.1]	IPR000719//Protein kinase domain;IPR001033//Alpha-catenin;IPR001245//Serine-threonine/tyrosine-protein kinase catalytic domain;IPR001611//Leucine-rich repeat;IPR002290//Serine/threonine- / dual specificity protein kinase, catalytic domain;IPR020635//Tyrosine-protein kinase, catalytic domain;IPR024788//Malectin-like carbohydrate-binding domain	PF12819//Malectin_like;PF07714//Pkinase_Tyr
AANG006333	scaffold23	971533	975594	-	GO:0004672//protein kinase activity;GO:0004713//protein tyrosine kinase activity;GO:0005249//voltage-gated potassium channel activity;GO:0005515//protein binding;GO:0005524//ATP binding	GO:0006468//protein phosphorylation;GO:0006813//potassium ion transport	GO:0008076//voltage-gated potassium channel complex	K13420//LRR receptor-like serine/threonine-protein kinase FLS2 [EC:2.7.11.1]	IPR000719//Protein kinase domain;IPR001245//Serine-threonine/tyrosine-protein kinase catalytic domain;IPR001611//Leucine-rich repeat;IPR002290//Serine/threonine- / dual specificity protein kinase, catalytic domain;IPR003591//Leucine-rich repeat, typical subtype;IPR004053//Potassium channel, voltage dependent, Kv1.6;IPR013210//Leucine-rich repeat-containing N-terminal, type 2;IPR020635//Tyrosine-p…	PF13855//LRR_8;PF00069//Pkinase;PF00560//LRR_1;PF13516//LRR_6;PF08263//LRRNT_2
>Tandom_space10_No.233
AANG004054	scaffold12	76841	78481	+	GO:0004222//metalloendopeptidase activity;GO:0004672//protein kinase activity;GO:0004713//protein tyrosine kinase activity;GO:0005524//ATP binding	GO:0006468//protein phosphorylation;GO:0006508//proteolysis	-	K07198//5'-AMP-activated protein kinase, catalytic alpha subunit [EC:2.7.11.11]	IPR000719//Protein kinase domain;IPR001245//Serine-threonine/tyrosine-protein kinase catalytic domain;IPR002290//Serine/threonine- / dual specificity protein kinase, catalytic domain;IPR018497//Peptidase M13, C-terminal domain;IPR020635//Tyrosine-protein kinase, catalytic domain	PF00069//Pkinase
AANG004055	scaffold12	80270	83464	-	GO:0004672//protein kinase activity;GO:0004713//protein tyrosine kinase activity;GO:0005524//ATP binding	GO:0006468//protein phosphorylation;GO:0007165//signal transduction	-	K07198//5'-AMP-activated protein kinase, catalytic alpha subunit [EC:2.7.11.11]	IPR000698//Arrestin;IPR000719//Protein kinase domain;IPR001245//Serine-threonine/tyrosine-protein kinase catalytic domain;IPR001772//Kinase associated domain 1 (KA1);IPR002290//Serine/threonine- / dual specificity protein kinase, catalytic domain;IPR015940//Ubiquitin-associated/translation elongation factor EF1B, N-terminal, eukaryote;IPR020635//Tyrosine-protein kinase, catalytic domain	PF00069//Pkinase;PF02149//KA1
>Tandom_space10_No.234
AANG007341	scaffold30	1133	2474	-	GO:0004491//methylmalonate-semialdehyde dehydrogenase (acylating) activity;GO:0016491//oxidoreductase activity	GO:0008152//metabolic process;GO:0055114//oxidation-reduction process	-	K00140//malonate-semialdehyde dehydrogenase (acetylating) / methylmalonate-semialdehyde dehydrogenase [EC:1.2.1.18 1.2.1.27]	IPR010061//Methylmalonate-semialdehyde dehydrogenase;IPR015590//Aldehyde dehydrogenase domain;IPR026244//Putative nuclease HARBI1	PF00171//Aldedh
AANG007342	scaffold30	3960	5492	-	GO:0004491//methylmalonate-semialdehyde dehydrogenase (acylating) activity;GO:0016491//oxidoreductase activity	GO:0008152//metabolic process;GO:0055114//oxidation-reduction process	-	K00140//malonate-semialdehyde dehydrogenase (acetylating) / methylmalonate-semialdehyde dehydrogenase [EC:1.2.1.18 1.2.1.27]	IPR010061//Methylmalonate-semialdehyde dehydrogenase;IPR015590//Aldehyde dehydrogenase domain;IPR020575//Heat shock protein Hsp90, N-terminal	PF00171//Aldedh
>Tandom_space10_No.235
AANG012109	scaffold73	25651	26524	-	-	GO:0015074//DNA integration	-	-	IPR000533//Tropomyosin;IPR001584//Integrase, catalytic core;IPR001623//DnaJ domain	PF00665//rve
AANG012110	scaffold73	26697	28034	-	-	GO:0007186//G-protein coupled receptor signaling pathway	GO:0016021//integral to membrane	-	IPR000370//Prostacyclin (prostanoid IP) receptor	-
>Tandom_space10_No.236
AANG007177	scaffold29	130507	131187	-	GO:0004672//protein kinase activity;GO:0005179//hormone activity;GO:0005524//ATP binding	GO:0006468//protein phosphorylation	GO:0005576//extracellular region	K04733//interleukin-1 receptor-associated kinase 4 [EC:2.7.11.1]	IPR000491//Inhibin, beta A subunit;IPR000719//Protein kinase domain;IPR001245//Serine-threonine/tyrosine-protein kinase catalytic domain	PF00069//Pkinase
AANG007187	scaffold29	172808	177474	+	GO:0004672//protein kinase activity;GO:0004713//protein tyrosine kinase activity;GO:0005515//protein binding;GO:0005524//ATP binding	GO:0006468//protein phosphorylation	GO:0016020//membrane	K04733//interleukin-1 receptor-associated kinase 4 [EC:2.7.11.1]	IPR000719//Protein kinase domain;IPR001245//Serine-threonine/tyrosine-protein kinase catalytic domain;IPR001611//Leucine-rich repeat;IPR002229//Blood group Rhesus C/E/D polypeptide;IPR002290//Serine/threonine- / dual specificity protein kinase, catalytic domain;IPR003591//Leucine-rich repeat, typical subtype;IPR020635//Tyrosine-protein kinase, catalytic domain;IPR021720//Malectin	PF00069//Pkinase;PF11721//Malectin;PF13855//LRR_8
>Tandom_space10_No.237
AANG006809	scaffold26	596685	599583	-	GO:0004974//leukotriene receptor activity;GO:0016491//oxidoreductase activity;GO:0046872//metal ion binding	GO:0007186//G-protein coupled receptor signaling pathway;GO:0055114//oxidation-reduction process	GO:0016021//integral to membrane	K15078//structure-specific endonuclease subunit SLX1 [EC:3.6.1.-]	IPR002885//Pentatricopeptide repeat;IPR003983//Leukotriene B4 type 1 receptor;IPR008335//Eukaryotic molybdopterin oxidoreductase	PF01535//PPR;PF13041//PPR_2;PF13812//PPR_3;PF14432//DYW_deaminase
AANG006810	scaffold26	604074	604310	-	GO:0004952//dopamine neurotransmitter receptor activity	GO:0007195//adenylate cyclase-inhibiting dopamine receptor signaling pathway	GO:0016021//integral to membrane	K15078//structure-specific endonuclease subunit SLX1 [EC:3.6.1.-]	IPR001922//Dopamine D2 receptor	PF14432//DYW_deaminase
>Tandom_space10_No.238
AANG010233	scaffold52	86485	87173	-	-	GO:0006833//water transport;GO:0035556//intracellular signal transduction	GO:0016021//integral to membrane	-	IPR006019//Phosphotyrosine interaction (PID/PI);IPR026252//Aquaporin 10	-
AANG010234	scaffold52	88018	88633	-	-	GO:0007154//cell communication	GO:0005922//connexon complex	-	IPR002266//Gap junction alpha-8 protein (Cx50)	-
>Tandom_space10_No.239
AANG003616	scaffold10	1106284	1110981	+	GO:0001609//G-protein coupled adenosine receptor activity	GO:0001973//adenosine receptor signaling pathway	GO:0016021//integral to membrane	K15271//ATP-dependent DNA helicase HFM1/MER3 [EC:3.6.4.12]	IPR001634//Adenosine receptor;IPR002885//Pentatricopeptide repeat	PF13041//PPR_2;PF01535//PPR;PF13812//PPR_3
AANG003620	scaffold10	1138028	1141515	+	-	GO:0030100//regulation of endocytosis	-	K15078//structure-specific endonuclease subunit SLX1 [EC:3.6.1.-]	IPR002885//Pentatricopeptide repeat;IPR003023//Amphiphysin, isoform 2	PF13041//PPR_2;PF01535//PPR;PF13812//PPR_3;PF14432//DYW_deaminase
AANG003625	scaffold10	1174228	1176537	+	GO:0016495//C-X3-C chemokine receptor activity	GO:0006935//chemotaxis;GO:0007155//cell adhesion;GO:0007186//G-protein coupled receptor signaling pathway	GO:0016021//integral to membrane	K15078//structure-specific endonuclease subunit SLX1 [EC:3.6.1.-]	IPR002885//Pentatricopeptide repeat;IPR005387//CX3C chemokine receptor 1	PF01535//PPR;PF13041//PPR_2;PF13812//PPR_3
>Tandom_space10_No.240
AANG007218	scaffold29	403365	404369	-	GO:0015079//potassium ion transmembrane transporter activity	GO:0006813//potassium ion transport	GO:0005886//plasma membrane	K15271//ATP-dependent DNA helicase HFM1/MER3 [EC:3.6.4.12]	IPR002885//Pentatricopeptide repeat;IPR006036//Potassium uptake protein TrkA	PF13041//PPR_2;PF01535//PPR
AANG007220	scaffold29	405923	406741	-	GO:0005515//protein binding;GO:0016491//oxidoreductase activity;GO:0018836//alkylmercury lyase activity;GO:0046872//metal ion binding	GO:0046413//organomercury catabolic process;GO:0055114//oxidation-reduction process	-	K15271//ATP-dependent DNA helicase HFM1/MER3 [EC:3.6.4.12]	IPR001507//Zona pellucida domain;IPR002110//Ankyrin repeat;IPR002885//Pentatricopeptide repeat;IPR004927//Alkylmercury lyase;IPR008335//Eukaryotic molybdopterin oxidoreductase	PF13041//PPR_2;PF01535//PPR;PF13812//PPR_3
>Tandom_space10_No.241
AANG000201	scaffold1	1641722	1642794	-	GO:0004096//catalase activity;GO:0020037//heme binding	GO:0055114//oxidation-reduction process	-	-	IPR000839//Porin, Oms28 type;IPR011614//Catalase core domain	PF00199//Catalase
AANG000202	scaffold1	1644152	1651153	-	GO:0003824//catalytic activity;GO:0004930//G-protein coupled receptor activity;GO:0031177//phosphopantetheine binding	GO:0007186//G-protein coupled receptor signaling pathway;GO:0008152//metabolic process	GO:0016021//integral to membrane	K01904//4-coumarate--CoA ligase [EC:6.2.1.12]	IPR000873//AMP-dependent synthetase/ligase;IPR009081//Acyl carrier protein-like;IPR020459//AMP-binding;IPR020478//AT hook-like;IPR020806//Polyketide synthase, phosphopantetheine-binding domain;IPR022335//G protein-coupled receptor 153	PF00501//AMP-binding;PF00550//PP-binding
>Tandom_space10_No.242
AANG004147	scaffold12	774970	777013	+	GO:0004252//serine-type endopeptidase activity	-	-	-	IPR008124//Streptokinase protein, streptococcus;IPR020683//Ankyrin repeat-containing domain	-
AANG004148	scaffold12	807674	809575	-	GO:0005000//vasopressin receptor activity	GO:0007186//G-protein coupled receptor signaling pathway	GO:0016021//integral to membrane	-	IPR000628//Vasopressin V1B receptor;IPR020683//Ankyrin repeat-containing domain	-
>Tandom_space10_No.243
AANG011990	scaffold71	7149	7607	-	GO:0004930//G-protein coupled receptor activity	-	GO:0016020//membrane	K10760//adenylate isopentenyltransferase (cytokinin synthase)	IPR003056//GPCR, family 2, CD97 antigen	-
AANG011991	scaffold71	9119	9838	-	-	GO:0015074//DNA integration	-	K12619//5'-3' exoribonuclease 2 [EC:3.1.13.-]	IPR001584//Integrase, catalytic core;IPR023266//Aquaporin 11	PF00665//rve
>Tandom_space10_No.244
AANG000351	scaffold1	2738537	2740461	+	GO:0004952//dopamine neurotransmitter receptor activity;GO:0005506//iron ion binding;GO:0009055//electron carrier activity;GO:0016705//oxidoreductase activity, acting on paired donors, with incorporation or reduction of molecular oxygen;GO:0020037//heme binding	GO:0007195//adenylate cyclase-inhibiting dopamine receptor signaling pathway;GO:0055114//oxidation-reduction process	GO:0005887//integral to plasma membrane	K09754//coumaroylquinate(coumaroylshikimate) 3'-monooxygenase [EC:1.14.13.36]	IPR001128//Cytochrome P450;IPR001620//Dopamine D3 receptor	PF00067//p450
AANG000352	scaffold1	2740626	2741105	+	GO:0005216//ion channel activity	GO:0006811//ion transport	GO:0016020//membrane	K09755//ferulate-5-hydroxylase [EC:1.14.-.-]	IPR001425//Rhodopsin, archaeal/bacterial/fungal	-
>Tandom_space10_No.245
AANG007898	scaffold34	38046	39436	+	GO:0004553//hydrolase activity, hydrolyzing O-glycosyl compounds;GO:0015655//alanine:sodium symporter activity;GO:0016762//xyloglucan:xyloglucosyl transferase activity	GO:0005975//carbohydrate metabolic process;GO:0006073//cellular glucan metabolic process;GO:0006814//sodium ion transport;GO:0032328//alanine transport	GO:0005618//cell wall;GO:0016020//membrane;GO:0048046//apoplast	K08235//xyloglucan:xyloglucosyl transferase [EC:2.4.1.207]	IPR000757//Glycoside hydrolase, family 16;IPR001463//Sodium:alanine symporter;IPR010713//Xyloglucan endo-transglycosylase, C-terminal	PF00722//Glyco_hydro_16;PF06955//XET_C
AANG007899	scaffold34	40187	41613	-	GO:0003824//catalytic activity;GO:0004553//hydrolase activity, hydrolyzing O-glycosyl compounds;GO:0016762//xyloglucan:xyloglucosyl transferase activity	GO:0005975//carbohydrate metabolic process;GO:0006073//cellular glucan metabolic process;GO:0008152//metabolic process	GO:0005618//cell wall;GO:0048046//apoplast	K08235//xyloglucan:xyloglucosyl transferase [EC:2.4.1.207]	IPR000757//Glycoside hydrolase, family 16;IPR005810//Succinyl-CoA ligase, alpha subunit;IPR010713//Xyloglucan endo-transglycosylase, C-terminal	PF00722//Glyco_hydro_16;PF06955//XET_C
>Tandom_space10_No.246
AANG013953	scaffold122	85711	86359	+	GO:0003735//structural constituent of ribosome;GO:0016717//oxidoreductase activity, acting on paired donors, with oxidation of a pair of donors resulting in the reduction of molecular oxygen to two molecules of water	GO:0006412//translation;GO:0055114//oxidation-reduction process	GO:0005622//intracellular;GO:0005840//ribosome	K02882//large subunit ribosomal protein L18Ae	IPR002670//Ribosomal protein L18ae;IPR015876//Fatty acid desaturase, type 1, core;IPR021138//Ribosomal protein L18a;IPR023573//Ribosomal protein L18a/LX	PF01775//Ribosomal_L18ae
AANG013955	scaffold122	90960	92047	+	GO:0003735//structural constituent of ribosome;GO:0016717//oxidoreductase activity, acting on paired donors, with oxidation of a pair of donors resulting in the reduction of molecular oxygen to two molecules of water	GO:0006412//translation;GO:0055114//oxidation-reduction process	GO:0005622//intracellular;GO:0005840//ribosome	K02882//large subunit ribosomal protein L18Ae	IPR002670//Ribosomal protein L18ae;IPR015876//Fatty acid desaturase, type 1, core;IPR021138//Ribosomal protein L18a;IPR023573//Ribosomal protein L18a/LX	PF01775//Ribosomal_L18ae
>Tandom_space10_No.247
AANG005126	scaffold15	1609883	1613178	-	-	-	-	-	IPR023264//ABC transporter, acetoin utilisation, predicted permease Ytrc/YtrD	PF13231//PMT_2
AANG005127	scaffold15	1622942	1623251	-	GO:0015385//sodium:hydrogen antiporter activity	GO:0006814//sodium ion transport;GO:0006885//regulation of pH	GO:0016021//integral to membrane	-	IPR001970//Na+/H+ exchanger, isoform 1 (NHE1)	-
AANG005129	scaffold15	1633643	1633952	-	GO:0015385//sodium:hydrogen antiporter activity	GO:0006814//sodium ion transport;GO:0006885//regulation of pH	GO:0016021//integral to membrane	-	IPR001970//Na+/H+ exchanger, isoform 1 (NHE1)	-
>Tandom_space10_No.248
AANG013671	scaffold110	95696	96211	+	-	GO:0006352//DNA-dependent transcription, initiation	GO:0005634//nucleus	K15078//structure-specific endonuclease subunit SLX1 [EC:3.6.1.-]	IPR002885//Pentatricopeptide repeat;IPR003923//Transcription initiation factor TFIID, 23-30kDa subunit	PF01535//PPR
AANG013680	scaffold110	168100	171567	-	-	-	-	K15078//structure-specific endonuclease subunit SLX1 [EC:3.6.1.-]	IPR002885//Pentatricopeptide repeat;IPR004058//Zeta tubulin	PF01535//PPR;PF13041//PPR_2;PF13812//PPR_3;PF14432//DYW_deaminase
>Tandom_space10_No.249
AANG004282	scaffold13	34800	35663	-	GO:0003700//sequence-specific DNA binding transcription factor activity	GO:0006355//regulation of transcription, DNA-dependent	GO:0005634//nucleus;GO:0005667//transcription factor complex;GO:0005737//cytoplasm	K12843//U4/U6 small nuclear ribonucleoprotein PRP3	IPR001067//Nuclear translocator	-
AANG004283	scaffold13	35834	36364	+	GO:0003697//single-stranded DNA binding;GO:0005524//ATP binding;GO:0016887//ATPase activity	GO:0006281//DNA repair;GO:0009432//SOS response	-	-	IPR003439//ABC transporter-like;IPR013765//DNA recombination and repair protein RecA	PF00005//ABC_tran
AANG004284	scaffold13	36386	37173	-	-	-	-	-	-	-
AANG004285	scaffold13	48579	49372	+	-	-	-	-	-	-
AANG004286	scaffold13	58610	60137	+	GO:0005337//nucleoside transmembrane transporter activity	GO:0006810//transport	GO:0016020//membrane;GO:0016021//integral to membrane	K12843//U4/U6 small nuclear ribonucleoprotein PRP3	IPR002259//Equilibrative nucleoside transporter;IPR013525//ABC-2 type transporter	PF01061//ABC2_membrane
AANG004294	scaffold13	143439	152320	-	GO:0000166//nucleotide binding;GO:0004980//melanocyte-stimulating hormone receptor activity;GO:0005524//ATP binding;GO:0016887//ATPase activity;GO:0017111//nucleoside-triphosphatase activity	GO:0007186//G-protein coupled receptor signaling pathway	GO:0016020//membrane;GO:0016021//integral to membrane	K05681//ATP-binding cassette, subfamily G (WHITE), member 2	IPR000761//Melanocyte-stimulating hormone receptor;IPR003439//ABC transporter-like;IPR003593//AAA+ ATPase domain;IPR013525//ABC-2 type transporter;IPR013581//Plant PDR ABC transporter associated	PF01061//ABC2_membrane;PF00005//ABC_tran;PF08370//PDR_assoc
>Tandom_space10_No.250
AANG007091	scaffold28	441164	442373	+	GO:0004672//protein kinase activity;GO:0004713//protein tyrosine kinase activity;GO:0005524//ATP binding	GO:0006281//DNA repair;GO:0006468//protein phosphorylation	-	K04371//extracellular signal-regulated kinase 1/2 [EC:2.7.11.24]	IPR000686//Fanconi anaemia group C protein;IPR000719//Protein kinase domain;IPR002290//Serine/threonine- / dual specificity protein kinase, catalytic domain;IPR020635//Tyrosine-protein kinase, catalytic domain	PF00069//Pkinase
AANG007094	scaffold28	449625	450813	+	GO:0004672//protein kinase activity;GO:0004713//protein tyrosine kinase activity;GO:0005524//ATP binding	GO:0006468//protein phosphorylation	-	K04371//extracellular signal-regulated kinase 1/2 [EC:2.7.11.24]	IPR000719//Protein kinase domain;IPR002290//Serine/threonine- / dual specificity protein kinase, catalytic domain;IPR020575//Heat shock protein Hsp90, N-terminal;IPR020635//Tyrosine-protein kinase, catalytic domain	PF00069//Pkinase
>Tandom_space10_No.251
AANG007436	scaffold30	818808	820366	-	GO:0016491//oxidoreductase activity;GO:0046872//metal ion binding	GO:0007155//cell adhesion;GO:0019058//viral infectious cycle;GO:0019062//viral attachment to host cell;GO:0055114//oxidation-reduction process	-	-	IPR000931//Adenovirus fibre protein;IPR008335//Eukaryotic molybdopterin oxidoreductase;IPR014720//Double-stranded RNA-binding domain	PF00035//dsrm
AANG007440	scaffold30	828429	829836	-	GO:0005509//calcium ion binding;GO:0005544//calcium-dependent phospholipid binding	-	-	-	IPR008157//Annexin, type XI;IPR014720//Double-stranded RNA-binding domain	PF00035//dsrm
>Tandom_space10_No.252
AANG005751	scaffold18	1149334	1151509	+	GO:0015232//heme transporter activity	GO:0015886//heme transport;GO:0017004//cytochrome complex assembly	GO:0016020//membrane	-	IPR002816//Pheromone shutdown, TraB;IPR003569//Cytochrome c-type biogenesis protein CcbS	PF01963//TraB
AANG005752	scaffold18	1152204	1153738	+	-	GO:0007154//cell communication	GO:0005922//connexon complex	-	IPR002266//Gap junction alpha-8 protein (Cx50);IPR002816//Pheromone shutdown, TraB	PF01963//TraB
>Tandom_space10_No.253
AANG007068	scaffold28	247577	253365	+	GO:0000166//nucleotide binding;GO:0005524//ATP binding;GO:0015197//peptide transporter activity;GO:0016887//ATPase activity;GO:0017111//nucleoside-triphosphatase activity;GO:0042626//ATPase activity, coupled to transmembrane movement of substances	GO:0006810//transport;GO:0015833//peptide transport;GO:0055085//transmembrane transport	GO:0016020//membrane;GO:0016021//integral to membrane	K05666//ATP-binding cassette, subfamily C (CFTR/MRP), member 2	IPR001140//ABC transporter, transmembrane domain;IPR003439//ABC transporter-like;IPR003593//AAA+ ATPase domain;IPR013305//ABC transporter, ABCB2;IPR017940//ABC transporter, integral membrane type 1	PF00664//ABC_membrane;PF00005//ABC_tran
AANG007069	scaffold28	254768	260458	+	GO:0000166//nucleotide binding;GO:0004980//melanocyte-stimulating hormone receptor activity;GO:0005524//ATP binding;GO:0016887//ATPase activity;GO:0017111//nucleoside-triphosphatase activity;GO:0042626//ATPase activity, coupled to transmembrane movement of substances	GO:0006810//transport;GO:0007186//G-protein coupled receptor signaling pathway;GO:0055085//transmembrane transport	GO:0016021//integral to membrane	K05666//ATP-binding cassette, subfamily C (CFTR/MRP), member 2	IPR000761//Melanocyte-stimulating hormone receptor;IPR001140//ABC transporter, transmembrane domain;IPR003439//ABC transporter-like;IPR003593//AAA+ ATPase domain;IPR017940//ABC transporter, integral membrane type 1	PF00664//ABC_membrane;PF00005//ABC_tran
>Tandom_space10_No.254
AANG014313	scaffold147	30518	31102	+	GO:0016494//C-X-C chemokine receptor activity	GO:0006935//chemotaxis;GO:0007186//G-protein coupled receptor signaling pathway	GO:0016021//integral to membrane	K15078//structure-specific endonuclease subunit SLX1 [EC:3.6.1.-]	IPR000174//CXC chemokine receptor 1/2;IPR002885//Pentatricopeptide repeat	PF12854//PPR_1
AANG014322	scaffold147	110818	113202	+	-	-	-	K15078//structure-specific endonuclease subunit SLX1 [EC:3.6.1.-]	IPR002885//Pentatricopeptide repeat;IPR023277//Aquaporin 8	PF01535//PPR;PF13041//PPR_2;PF12854//PPR_1;PF13812//PPR_3;PF14432//DYW_deaminase
>Tandom_space10_No.255
AANG008828	scaffold40	695015	696325	-	GO:0003677//DNA binding	GO:0006281//DNA repair	-	K14494//DELLA protein	IPR002008//DNA polymerase, family X, beta-like;IPR005202//Transcription factor GRAS	PF03514//GRAS
AANG008830	scaffold40	728962	731066	+	GO:0004994//somatostatin receptor activity	GO:0007186//G-protein coupled receptor signaling pathway;GO:0008285//negative regulation of cell proliferation	GO:0016021//integral to membrane	K14494//DELLA protein	IPR001116//Somatostatin receptor 1;IPR005202//Transcription factor GRAS	PF03514//GRAS
AANG008833	scaffold40	751910	754228	+	GO:0003677//DNA binding	GO:0006355//regulation of transcription, DNA-dependent;GO:0030100//regulation of endocytosis	-	K14494//DELLA protein	IPR000551//MerR-type HTH domain;IPR003023//Amphiphysin, isoform 2;IPR005202//Transcription factor GRAS	PF03514//GRAS
>Tandom_space10_No.256
AANG001146	scaffold3	1583606	1584764	-	GO:0015232//heme transporter activity	GO:0015886//heme transport;GO:0017004//cytochrome complex assembly	GO:0016020//membrane	K05389//potassium channel subfamily K, other eukaryote	IPR003569//Cytochrome c-type biogenesis protein CcbS;IPR013099//Two pore domain potassium channel domain	PF07885//Ion_trans_2
AANG001147	scaffold3	1585380	1586561	-	-	GO:0007154//cell communication	GO:0005922//connexon complex	K05389//potassium channel subfamily K, other eukaryote	IPR002266//Gap junction alpha-8 protein (Cx50);IPR013099//Two pore domain potassium channel domain	PF07885//Ion_trans_2
>Tandom_space10_No.257
AANG005604	scaffold17	1602232	1603139	-	GO:0004497//monooxygenase activity;GO:0005506//iron ion binding;GO:0009055//electron carrier activity;GO:0016705//oxidoreductase activity, acting on paired donors, with incorporation or reduction of molecular oxygen;GO:0020037//heme binding	GO:0055114//oxidation-reduction process	-	K09843//(+)-abscisic acid 8'-hydroxylase [EC:1.14.13.93]	IPR001128//Cytochrome P450;IPR002403//Cytochrome P450, E-class, group IV;IPR003879//Butyrophylin-like	PF00067//p450
AANG005605	scaffold17	1603767	1605147	-	GO:0005506//iron ion binding;GO:0009055//electron carrier activity;GO:0016705//oxidoreductase activity, acting on paired donors, with incorporation or reduction of molecular oxygen;GO:0016779//nucleotidyltransferase activity;GO:0020037//heme binding	GO:0055114//oxidation-reduction process	-	K09843//(+)-abscisic acid 8'-hydroxylase [EC:1.14.13.93]	IPR001128//Cytochrome P450;IPR001726//DNA nucleotidylexotransferase (TdT) / DNA-directed DNA/RNA polymerase mu	PF00067//p450
AANG005606	scaffold17	1605619	1607712	-	GO:0004497//monooxygenase activity;GO:0005506//iron ion binding;GO:0009055//electron carrier activity;GO:0016705//oxidoreductase activity, acting on paired donors, with incorporation or reduction of molecular oxygen;GO:0020037//heme binding	GO:0055114//oxidation-reduction process	-	K09843//(+)-abscisic acid 8'-hydroxylase [EC:1.14.13.93]	IPR001128//Cytochrome P450;IPR002403//Cytochrome P450, E-class, group IV	PF00067//p450
>Tandom_space10_No.258
AANG003109	scaffold8	1593601	1595394	+	GO:0004960//thromboxane receptor activity	GO:0007186//G-protein coupled receptor signaling pathway	GO:0016020//membrane;GO:0016021//integral to membrane	-	IPR000620//Drug/metabolite transporter;IPR001105//Thromboxane receptor	PF00892//EamA
AANG003120	scaffold8	1627875	1629420	-	GO:0004980//melanocyte-stimulating hormone receptor activity	GO:0007186//G-protein coupled receptor signaling pathway	GO:0016021//integral to membrane	-	IPR000761//Melanocyte-stimulating hormone receptor	-
AANG003121	scaffold8	1630997	1632786	-	GO:0003677//DNA binding	GO:0006281//DNA repair	GO:0016020//membrane	-	IPR000620//Drug/metabolite transporter;IPR002008//DNA polymerase, family X, beta-like	PF00892//EamA
>Tandom_space10_No.259
AANG004255	scaffold12	1690883	1691269	+	GO:0000976//transcription regulatory region sequence-specific DNA binding;GO:0015097//mercury ion transmembrane transporter activity	GO:0015694//mercury ion transport	-	K15744//zeta-carotene isomerase [EC:5.2.1.12]	IPR000047//Helix-turn-helix motif;IPR001802//Mercury scavenger protein;IPR009915//NnrU;IPR020479//Homeodomain, metazoa	PF07298//NnrU
AANG004256	scaffold12	1694736	1695175	+	GO:0001614//purinergic nucleotide receptor activity;GO:0003700//sequence-specific DNA binding transcription factor activity;GO:0005216//ion channel activity;GO:0005524//ATP binding	GO:0006355//regulation of transcription, DNA-dependent;GO:0006811//ion transport	GO:0016020//membrane	K15744//zeta-carotene isomerase [EC:5.2.1.12]	IPR000847//Transcription regulator HTH, LysR;IPR003047//P2X4 purinoceptor;IPR009915//NnrU	PF07298//NnrU
>Tandom_space10_No.260
AANG001805	scaffold5	1787223	1788905	-	GO:0004993//serotonin receptor activity	GO:0007186//G-protein coupled receptor signaling pathway;GO:0007268//synaptic transmission;GO:0032098//regulation of appetite;GO:0035556//intracellular signal transduction	GO:0005887//integral to plasma membrane	K15271//ATP-dependent DNA helicase HFM1/MER3 [EC:3.6.4.12]	IPR001520//5-Hydroxytryptamine 4 receptor;IPR002885//Pentatricopeptide repeat;IPR006019//Phosphotyrosine interaction (PID/PI)	PF13041//PPR_2;PF01535//PPR;PF13812//PPR_3
AANG001806	scaffold5	1793844	1794770	+	GO:0004930//G-protein coupled receptor activity	GO:0007186//G-protein coupled receptor signaling pathway	GO:0016021//integral to membrane	K15078//structure-specific endonuclease subunit SLX1 [EC:3.6.1.-]	IPR002280//Melatonin-related receptor 1X;IPR002885//Pentatricopeptide repeat	PF01535//PPR;PF12854//PPR_1
AANG001807	scaffold5	1795364	1797415	+	GO:0016491//oxidoreductase activity;GO:0046872//metal ion binding	GO:0007155//cell adhesion;GO:0019058//viral infectious cycle;GO:0019062//viral attachment to host cell;GO:0055114//oxidation-reduction process	-	K15271//ATP-dependent DNA helicase HFM1/MER3 [EC:3.6.4.12]	IPR000931//Adenovirus fibre protein;IPR002885//Pentatricopeptide repeat;IPR008335//Eukaryotic molybdopterin oxidoreductase	PF01535//PPR;PF13041//PPR_2
AANG001809	scaffold5	1828633	1831758	+	GO:0004930//G-protein coupled receptor activity;GO:0005044//scavenger receptor activity	GO:0007186//G-protein coupled receptor signaling pathway	GO:0016020//membrane;GO:0016021//integral to membrane	K15271//ATP-dependent DNA helicase HFM1/MER3 [EC:3.6.4.12]	IPR001190//SRCR domain;IPR002885//Pentatricopeptide repeat;IPR022335//G protein-coupled receptor 153	PF13041//PPR_2;PF01535//PPR
>Tandom_space10_No.261
AANG000702	scaffold2	1662885	1663226	+	-	GO:0006352//DNA-dependent transcription, initiation	GO:0005634//nucleus	K12619//5'-3' exoribonuclease 2 [EC:3.1.13.-]	IPR003923//Transcription initiation factor TFIID, 23-30kDa subunit	-
AANG000703	scaffold2	1664097	1664891	+	GO:0003677//DNA binding	GO:0006334//nucleosome assembly	GO:0000786//nucleosome;GO:0005634//nucleus	K10760//adenylate isopentenyltransferase (cytokinin synthase)	IPR001951//Histone H4;IPR013103//Reverse transcriptase, RNA-dependent DNA polymerase	PF07727//RVT_2
>Tandom_space10_No.262
AANG012749	scaffold84	139833	142127	-	GO:0004948//calcitonin receptor activity;GO:0016491//oxidoreductase activity;GO:0046872//metal ion binding	GO:0055114//oxidation-reduction process	GO:0016020//membrane	K15078//structure-specific endonuclease subunit SLX1 [EC:3.6.1.-]	IPR001688//GPCR, family 2, calcitonin receptor;IPR002885//Pentatricopeptide repeat;IPR008335//Eukaryotic molybdopterin oxidoreductase	PF13041//PPR_2;PF01535//PPR;PF13812//PPR_3;PF14432//DYW_deaminase
AANG012755	scaffold84	169144	171858	-	GO:0004930//G-protein coupled receptor activity	-	GO:0016020//membrane	K15271//ATP-dependent DNA helicase HFM1/MER3 [EC:3.6.4.12]	IPR002885//Pentatricopeptide repeat;IPR003051//GPCR, family 2, corticotropin releasing factor receptor	PF13041//PPR_2;PF01535//PPR;PF13812//PPR_3
>Tandom_space10_No.263
AANG005036	scaffold15	924964	927818	+	GO:0005507//copper ion binding;GO:0016491//oxidoreductase activity	GO:0009405//pathogenesis;GO:0055114//oxidation-reduction process	GO:0009289//pilus	K00423//L-ascorbate oxidase [EC:1.10.3.3]	IPR001117//Multicopper oxidase, type 1;IPR005430//P pili tip fibrillum PapF protein;IPR011706//Multicopper oxidase, type 2;IPR011707//Multicopper oxidase, type 3	PF00394//Cu-oxidase;PF07732//Cu-oxidase_3;PF07731//Cu-oxidase_2
AANG005039	scaffold15	978091	978571	-	-	-	-	-	IPR020575//Heat shock protein Hsp90, N-terminal	-
AANG005040	scaffold15	981159	990945	-	GO:0005507//copper ion binding;GO:0016491//oxidoreductase activity;GO:0016990//arginine deiminase activity	GO:0006527//arginine catabolic process;GO:0055114//oxidation-reduction process	-	K00423//L-ascorbate oxidase [EC:1.10.3.3]	IPR001117//Multicopper oxidase, type 1;IPR003876//Arginine deiminase;IPR011706//Multicopper oxidase, type 2;IPR011707//Multicopper oxidase, type 3	PF07732//Cu-oxidase_3;PF07731//Cu-oxidase_2;PF00394//Cu-oxidase
AANG005041	scaffold15	993744	996227	+	GO:0005507//copper ion binding;GO:0016491//oxidoreductase activity	GO:0055114//oxidation-reduction process	-	K00423//L-ascorbate oxidase [EC:1.10.3.3]	IPR001117//Multicopper oxidase, type 1;IPR011706//Multicopper oxidase, type 2;IPR011707//Multicopper oxidase, type 3	PF07731//Cu-oxidase_2;PF07732//Cu-oxidase_3;PF00394//Cu-oxidase
>Tandom_space10_No.264
AANG003417	scaffold9	1754687	1754836	-	-	-	-	-	-	-
AANG003418	scaffold9	1757676	1757825	-	-	-	-	-	-	-
AANG003419	scaffold9	1760149	1760298	+	GO:0003677//DNA binding	GO:0006355//regulation of transcription, DNA-dependent	GO:0000785//chromatin;GO:0005634//nucleus	-	IPR000116//High mobility group, HMG-I/HMG-Y	-
>Tandom_space10_No.265
AANG007193	scaffold29	233848	235942	-	GO:0005337//nucleoside transmembrane transporter activity	GO:0006810//transport	GO:0016021//integral to membrane	-	IPR002259//Equilibrative nucleoside transporter;IPR010658//Nodulin-like	PF06813//Nodulin-like
AANG007196	scaffold29	244272	246530	+	GO:0015655//alanine:sodium symporter activity	GO:0006814//sodium ion transport;GO:0032328//alanine transport;GO:0055085//transmembrane transport	GO:0016020//membrane;GO:0016021//integral to membrane	-	IPR001463//Sodium:alanine symporter;IPR010658//Nodulin-like;IPR011701//Major facilitator superfamily	PF06813//Nodulin-like;PF07690//MFS_1
AANG007201	scaffold29	260116	262075	-	GO:0001614//purinergic nucleotide receptor activity;GO:0005216//ion channel activity;GO:0005524//ATP binding	GO:0006811//ion transport	GO:0016020//membrane	-	IPR001429//P2X purinoreceptor;IPR003046//P2X3 purinoceptor;IPR010658//Nodulin-like	PF06813//Nodulin-like
>Tandom_space10_No.266
AANG008117	scaffold35	234059	236075	+	GO:0005525//GTP binding;GO:0008157//protein phosphatase 1 binding;GO:0008599//protein phosphatase type 1 regulator activity	-	GO:0005737//cytoplasm	K06943//nucleolar GTP-binding protein	IPR010674//Nucleolar GTP-binding protein 1, Rossman-fold domain;IPR012973//NOG, C-terminal;IPR020478//AT hook-like;IPR026241//GLC7-interacting protein 4	PF08155//NOGCT;PF06858//NOG1
AANG008122	scaffold35	250570	252036	-	GO:0005525//GTP binding	-	-	K06943//nucleolar GTP-binding protein	IPR000839//Porin, Oms28 type;IPR010674//Nucleolar GTP-binding protein 1, Rossman-fold domain	PF06858//NOG1
>Tandom_space10_No.267
AANG003203	scaffold9	16958	18464	-	GO:0004909//interleukin-1, Type I, activating receptor activity	-	-	-	IPR004076//Interleukin-1 receptor IL1R;IPR009646//Root cap	PF06830//Root_cap
AANG003205	scaffold9	29855	30661	-	GO:0005249//voltage-gated potassium channel activity	GO:0006813//potassium ion transport	GO:0008076//voltage-gated potassium channel complex	-	IPR004053//Potassium channel, voltage dependent, Kv1.6	-
AANG003206	scaffold9	34525	35643	-	-	-	-	-	IPR004058//Zeta tubulin;IPR009646//Root cap	PF06830//Root_cap
>Tandom_space10_No.268
AANG014540	scaffold191	21326	23495	+	GO:0003677//DNA binding;GO:0004882//androgen receptor activity;GO:0005496//steroid binding	GO:0006355//regulation of transcription, DNA-dependent;GO:0030521//androgen receptor signaling pathway	GO:0005634//nucleus	K13342//peroxin-5	IPR001103//Androgen receptor;IPR024111//Peroxisomal targeting signal 1 receptor family;IPR024113//Peroxisomal targeting signal 1 receptor	-
AANG014541	scaffold191	23624	25137	+	GO:0003993//acid phosphatase activity;GO:0005515//protein binding	-	GO:0030288//outer membrane-bounded periplasmic space	K13342//peroxin-5	IPR001011//Acid phosphatase, class A, bacterial;IPR013026//Tetratricopeptide repeat-containing domain;IPR019734//Tetratricopeptide repeat;IPR024111//Peroxisomal targeting signal 1 receptor family;IPR024113//Peroxisomal targeting signal 1 receptor	PF13414//TPR_11
>Tandom_space10_No.269
AANG013592	scaffold108	40591	42655	+	GO:0003677//DNA binding;GO:0003997//acyl-CoA oxidase activity;GO:0050660//flavin adenine dinucleotide binding	GO:0006631//fatty acid metabolic process;GO:0055114//oxidation-reduction process	GO:0005634//nucleus;GO:0005777//peroxisome	K00232//acyl-CoA oxidase [EC:1.3.3.6]	IPR000837//Fos transforming protein;IPR012258//Acyl-CoA oxidase	-
AANG013595	scaffold108	59922	60918	+	GO:0003997//acyl-CoA oxidase activity;GO:0005506//iron ion binding;GO:0019825//oxygen binding;GO:0020037//heme binding;GO:0050660//flavin adenine dinucleotide binding	GO:0006631//fatty acid metabolic process;GO:0015671//oxygen transport;GO:0055114//oxidation-reduction process	GO:0005777//peroxisome	K00232//acyl-CoA oxidase [EC:1.3.3.6]	IPR012258//Acyl-CoA oxidase;IPR013316//Globin, annelid-type	-
>Tandom_space10_No.270
AANG001251	scaffold4	346185	348767	+	GO:0005515//protein binding	GO:0009306//protein secretion	GO:0016020//membrane	K15271//ATP-dependent DNA helicase HFM1/MER3 [EC:3.6.4.12]	IPR002110//Ankyrin repeat;IPR002885//Pentatricopeptide repeat;IPR005837//Flagellar transport protein FliP	PF13041//PPR_2;PF01535//PPR;PF13812//PPR_3
AANG001259	scaffold4	371998	373041	-	GO:0016491//oxidoreductase activity;GO:0046872//metal ion binding	GO:0055114//oxidation-reduction process	GO:0009279//cell outer membrane	K15271//ATP-dependent DNA helicase HFM1/MER3 [EC:3.6.4.12]	IPR002217//Lipoprotein LPP20;IPR002885//Pentatricopeptide repeat;IPR008335//Eukaryotic molybdopterin oxidoreductase	PF01535//PPR;PF13041//PPR_2
>Tandom_space10_No.271
AANG008212	scaffold35	854653	856779	-	GO:0005245//voltage-gated calcium channel activity	GO:0070588//calcium ion transmembrane transport	GO:0005891//voltage-gated calcium channel complex	K15078//structure-specific endonuclease subunit SLX1 [EC:3.6.1.-]	IPR002885//Pentatricopeptide repeat;IPR005446//Voltage-dependent calcium channel, L-type, alpha-1 subunit	PF01535//PPR;PF13041//PPR_2;PF14432//DYW_deaminase;PF13431//TPR_17
AANG008213	scaffold35	857180	860908	-	-	-	GO:0016020//membrane	K15078//structure-specific endonuclease subunit SLX1 [EC:3.6.1.-]	IPR002229//Blood group Rhesus C/E/D polypeptide;IPR002885//Pentatricopeptide repeat	PF01535//PPR;PF13041//PPR_2;PF13812//PPR_3;PF14432//DYW_deaminase
>Tandom_space10_No.272
AANG004969	scaffold15	483883	484923	+	GO:0008188//neuropeptide receptor activity	GO:0007186//G-protein coupled receptor signaling pathway	GO:0016021//integral to membrane	-	IPR009150//Neuropeptide B/W receptor family	-
AANG004970	scaffold15	485573	486630	+	GO:0004499//N,N-dimethylaniline monooxygenase activity	GO:0055114//oxidation-reduction process	-	-	IPR002253//Flavin monooxygenase (FMO) 1	-
>Tandom_space10_No.273
AANG009205	scaffold43	245731	247071	+	GO:0015079//potassium ion transmembrane transporter activity;GO:0016491//oxidoreductase activity	GO:0006813//potassium ion transport;GO:0008152//metabolic process	GO:0005886//plasma membrane	K04708//3-dehydrosphinganine reductase [EC:1.1.1.102]	IPR002198//Short-chain dehydrogenase/reductase SDR;IPR006036//Potassium uptake protein TrkA	PF00106//adh_short
AANG009207	scaffold43	251068	251909	+	GO:0016491//oxidoreductase activity	GO:0008152//metabolic process;GO:0016539//intein-mediated protein splicing	GO:0016020//membrane	K04708//3-dehydrosphinganine reductase [EC:1.1.1.102]	IPR002198//Short-chain dehydrogenase/reductase SDR;IPR002229//Blood group Rhesus C/E/D polypeptide;IPR006142//Intein	PF00106//adh_short
AANG009208	scaffold43	251999	252244	+	-	-	-	K04708//3-dehydrosphinganine reductase [EC:1.1.1.102]	IPR002347//Glucose/ribitol dehydrogenase	-
>Tandom_space10_No.274
AANG011745	scaffold66	269734	271467	-	GO:0000976//transcription regulatory region sequence-specific DNA binding;GO:0016491//oxidoreductase activity;GO:0046872//metal ion binding	GO:0055114//oxidation-reduction process	GO:0016020//membrane	K15078//structure-specific endonuclease subunit SLX1 [EC:3.6.1.-]	IPR000047//Helix-turn-helix motif;IPR002229//Blood group Rhesus C/E/D polypeptide;IPR002885//Pentatricopeptide repeat;IPR008335//Eukaryotic molybdopterin oxidoreductase	PF13041//PPR_2;PF01535//PPR;PF14432//DYW_deaminase
AANG011753	scaffold66	318933	322343	-	-	-	-	K15271//ATP-dependent DNA helicase HFM1/MER3 [EC:3.6.4.12]	IPR002885//Pentatricopeptide repeat;IPR023277//Aquaporin 8	PF13041//PPR_2;PF01535//PPR
>Tandom_space10_No.275
AANG005188	scaffold16	255834	256831	+	-	-	GO:0016021//integral to membrane	-	IPR004933//Type specific antigen	-
AANG005189	scaffold16	258294	259035	+	GO:0005096//GTPase activator activity	-	-	-	IPR003537//Yersinia virulence determinant YopE	-
>Tandom_space10_No.276
AANG011170	scaffold59	128469	135310	-	GO:0005044//scavenger receptor activity;GO:0008519//ammonium transmembrane transporter activity	GO:0015696//ammonium transport;GO:0072488//ammonium transmembrane transport	GO:0016020//membrane	K03320//ammonium transporter, Amt family	IPR001190//SRCR domain;IPR001905//Ammonium transporter;IPR002229//Blood group Rhesus C/E/D polypeptide;IPR024041//Ammonium transporter AmtB-like domain	PF00909//Ammonium_transp
AANG011171	scaffold59	135556	136152	-	GO:0008519//ammonium transmembrane transporter activity	GO:0015696//ammonium transport;GO:0072488//ammonium transmembrane transport	GO:0016020//membrane	K03320//ammonium transporter, Amt family	IPR001905//Ammonium transporter;IPR023264//ABC transporter, acetoin utilisation, predicted permease Ytrc/YtrD;IPR024041//Ammonium transporter AmtB-like domain	PF00909//Ammonium_transp
>Tandom_space10_No.277
AANG009088	scaffold42	493254	495247	+	GO:0005452//inorganic anion exchanger activity;GO:0005515//protein binding	GO:0006820//anion transport	GO:0016020//membrane	-	IPR001214//SET domain;IPR003024//Sodium bicarbonate cotransporter	PF00856//SET
AANG009090	scaffold42	517933	520367	+	GO:0005515//protein binding	-	-	K04460//protein phosphatase 5 [EC:3.1.3.16]	IPR000839//Porin, Oms28 type;IPR001214//SET domain;IPR019734//Tetratricopeptide repeat	PF13414//TPR_11;PF00856//SET
AANG009092	scaffold42	543929	544653	+	GO:0015079//potassium ion transmembrane transporter activity	GO:0006813//potassium ion transport	GO:0005886//plasma membrane	-	IPR006036//Potassium uptake protein TrkA	-
AANG009093	scaffold42	545180	545733	+	GO:0003677//DNA binding	GO:0006281//DNA repair	-	-	IPR002008//DNA polymerase, family X, beta-like	-
AANG009094	scaffold42	572679	575124	+	GO:0003677//DNA binding;GO:0005515//protein binding	GO:0006355//regulation of transcription, DNA-dependent	-	K11426//SET and MYND domain-containing protein	IPR000839//Porin, Oms28 type;IPR001214//SET domain;IPR006197//Peptidase S24, LexA-like;IPR019734//Tetratricopeptide repeat	PF00856//SET;PF13414//TPR_11
>Tandom_space10_No.278
AANG012636	scaffold81	219079	219318	-	-	-	-	K05356//all-trans-nonaprenyl-diphosphate synthase [EC:2.5.1.84 2.5.1.85]	IPR000007//Tubby, C-terminal	-
AANG012637	scaffold81	222518	223258	-	-	-	-	K12619//5'-3' exoribonuclease 2 [EC:3.1.13.-]	IPR004058//Zeta tubulin	PF14223//UBN2
>Tandom_space10_No.279
AANG002146	scaffold6	1741744	1742106	+	-	-	-	-	-	-
AANG002147	scaffold6	1742268	1743409	+	GO:0004499//N,N-dimethylaniline monooxygenase activity	GO:0055114//oxidation-reduction process	-	-	IPR002253//Flavin monooxygenase (FMO) 1	-
>Tandom_space10_No.280
AANG003926	scaffold11	1425369	1426891	+	GO:0003924//GTPase activity;GO:0005525//GTP binding	GO:0006184//GTP catabolic process;GO:0007017//microtubule-based process;GO:0051258//protein polymerization;GO:0051297//centrosome organization	GO:0000242//pericentriolar material;GO:0005874//microtubule;GO:0043234//protein complex	K07375//tubulin beta	IPR000217//Tubulin;IPR003008//Tubulin/FtsZ, GTPase domain;IPR004057//Epsilon tubulin;IPR018316//Tubulin/FtsZ, 2-layer sandwich domain	PF00091//Tubulin
AANG003927	scaffold11	1437491	1439011	+	GO:0003924//GTPase activity;GO:0005245//voltage-gated calcium channel activity;GO:0005525//GTP binding	GO:0006184//GTP catabolic process;GO:0007017//microtubule-based process;GO:0051258//protein polymerization;GO:0070588//calcium ion transmembrane transport	GO:0005874//microtubule;GO:0005891//voltage-gated calcium channel complex;GO:0043234//protein complex	K07375//tubulin beta	IPR000217//Tubulin;IPR000584//Voltage-dependent calcium channel, L-type, beta subunit;IPR003008//Tubulin/FtsZ, GTPase domain;IPR018316//Tubulin/FtsZ, 2-layer sandwich domain	PF00091//Tubulin;PF03953//Tubulin_C
>Tandom_space10_No.281
AANG003230	scaffold9	183102	184668	+	GO:0016301//kinase activity;GO:0016491//oxidoreductase activity;GO:0016774//phosphotransferase activity, carboxyl group as acceptor	GO:0008152//metabolic process;GO:0016310//phosphorylation	GO:0005622//intracellular	K11165//dehydrogenase/reductase SDR family member 7 [EC:1.1.-.-]	IPR000890//Aliphatic acid kinase, short-chain;IPR002198//Short-chain dehydrogenase/reductase SDR	PF00106//adh_short
AANG003231	scaffold9	187055	190781	+	GO:0004933//mating-type a-factor pheromone receptor activity	GO:0007186//G-protein coupled receptor signaling pathway	GO:0016020//membrane	-	IPR001546//GPCR fungal pheromone A receptor	-
>Tandom_space10_No.282
AANG005358	scaffold16	1464577	1468413	+	-	GO:0007186//G-protein coupled receptor signaling pathway	GO:0016021//integral to membrane	K15271//ATP-dependent DNA helicase HFM1/MER3 [EC:3.6.4.12]	IPR001786//GPCR, family 3, metabotropic glutamate receptor 4;IPR002885//Pentatricopeptide repeat	PF13041//PPR_2;PF01535//PPR;PF13812//PPR_3
AANG005362	scaffold16	1482164	1485865	-	GO:0004933//mating-type a-factor pheromone receptor activity	GO:0007186//G-protein coupled receptor signaling pathway	GO:0016020//membrane	K15271//ATP-dependent DNA helicase HFM1/MER3 [EC:3.6.4.12]	IPR001546//GPCR fungal pheromone A receptor;IPR002885//Pentatricopeptide repeat	PF13041//PPR_2;PF01535//PPR
AANG005367	scaffold16	1529092	1535348	-	GO:0001614//purinergic nucleotide receptor activity;GO:0005216//ion channel activity;GO:0005524//ATP binding	GO:0006811//ion transport	GO:0016020//membrane	K15078//structure-specific endonuclease subunit SLX1 [EC:3.6.1.-]	IPR002885//Pentatricopeptide repeat;IPR003047//P2X4 purinoceptor	PF01535//PPR;PF13812//PPR_3;PF13041//PPR_2
AANG005376	scaffold16	1567074	1569947	-	GO:0005520//insulin-like growth factor binding	-	GO:0005576//extracellular region	K15271//ATP-dependent DNA helicase HFM1/MER3 [EC:3.6.4.12]	IPR002885//Pentatricopeptide repeat;IPR022322//Insulin-like growth factor-binding protein 1	PF13041//PPR_2;PF01535//PPR
>Tandom_space10_No.283
AANG003868	scaffold11	1070515	1072280	+	GO:0003735//structural constituent of ribosome;GO:0004601//peroxidase activity;GO:0020037//heme binding	GO:0006412//translation;GO:0006979//response to oxidative stress;GO:0055114//oxidation-reduction process	GO:0005840//ribosome	K02871//large subunit ribosomal protein L13	IPR001621//Fungal ligninase;IPR005822//Ribosomal protein L13	PF00572//Ribosomal_L13
AANG003874	scaffold11	1108307	1110037	-	GO:0004930//G-protein coupled receptor activity	GO:0006807//nitrogen compound metabolic process;GO:0007186//G-protein coupled receptor signaling pathway;GO:0009058//biosynthetic process	GO:0016021//integral to membrane	-	IPR001296//Glycosyl transferase, family 1;IPR005483//Carbamoyl-phosphate synthase large subunit, CPSase domain;IPR022335//G protein-coupled receptor 153	PF00534//Glycos_transf_1
>Tandom_space10_No.284
AANG011125	scaffold85	439672	439941	-	GO:0004497//monooxygenase activity;GO:0005506//iron ion binding;GO:0009055//electron carrier activity;GO:0016705//oxidoreductase activity, acting on paired donors, with incorporation or reduction of molecular oxygen;GO:0020037//heme binding	GO:0055114//oxidation-reduction process	-	K05280//flavonoid 3'-monooxygenase [EC:1.14.13.21]	IPR001128//Cytochrome P450;IPR002397//Cytochrome P450, B-class	PF00067//p450
AANG011126	scaffold85	440353	441229	-	GO:0005506//iron ion binding;GO:0009055//electron carrier activity;GO:0016705//oxidoreductase activity, acting on paired donors, with incorporation or reduction of molecular oxygen;GO:0020037//heme binding	GO:0055114//oxidation-reduction process	-	K09755//ferulate-5-hydroxylase [EC:1.14.-.-]	IPR001128//Cytochrome P450;IPR023274//Aquaporin 1	PF00067//p450
>Tandom_space10_No.285
AANG007266	scaffold29	700179	701193	-	GO:0016493//C-C chemokine receptor activity	GO:0006935//chemotaxis;GO:0006954//inflammatory response;GO:0006955//immune response;GO:0007186//G-protein coupled receptor signaling pathway	GO:0016021//integral to membrane	-	IPR001718//CC chemokine receptor 7	-
AANG007272	scaffold29	719725	720927	+	GO:0004499//N,N-dimethylaniline monooxygenase activity	GO:0055114//oxidation-reduction process	-	-	IPR002253//Flavin monooxygenase (FMO) 1	-
>Tandom_space10_No.286
AANG002400	scaffold19	1595175	1595954	-	GO:0004965//G-protein coupled GABA receptor activity	GO:0007186//G-protein coupled receptor signaling pathway	GO:0016021//integral to membrane	-	IPR002455//GPCR, family 3, gamma-aminobutyric acid receptor, type B;IPR007203//ORMDL	PF04061//ORMDL
AANG002403	scaffold19	1601937	1602696	+	GO:0004965//G-protein coupled GABA receptor activity	GO:0007186//G-protein coupled receptor signaling pathway	GO:0016021//integral to membrane	-	IPR002455//GPCR, family 3, gamma-aminobutyric acid receptor, type B;IPR007203//ORMDL	PF04061//ORMDL
>Tandom_space10_No.287
AANG012978	scaffold89	192513	193673	+	GO:0004601//peroxidase activity;GO:0020037//heme binding	GO:0006979//response to oxidative stress;GO:0055114//oxidation-reduction process	-	K00430//peroxidase [EC:1.11.1.7]	IPR000823//Plant peroxidase;IPR002016//Haem peroxidase, plant/fungal/bacterial	PF00141//peroxidase
AANG012981	scaffold89	202513	212121	+	GO:0004601//peroxidase activity;GO:0020037//heme binding	GO:0006979//response to oxidative stress;GO:0055114//oxidation-reduction process	-	K00430//peroxidase [EC:1.11.1.7]	IPR000823//Plant peroxidase;IPR002016//Haem peroxidase, plant/fungal/bacterial	PF00141//peroxidase
>Tandom_space10_No.288
AANG008993	scaffold41	867448	868411	-	-	-	-	-	IPR000839//Porin, Oms28 type	-
AANG008998	scaffold41	895534	896503	-	-	-	-	-	IPR000839//Porin, Oms28 type	-
>Tandom_space10_No.289
AANG008112	scaffold35	171505	172211	+	GO:0003723//RNA binding;GO:0008168//methyltransferase activity;GO:0016746//transferase activity, transferring acyl groups	GO:0006364//rRNA processing;GO:0008033//tRNA processing	-	K00660//chalcone synthase [EC:2.3.1.74]	IPR000692//Fibrillarin;IPR012328//Chalcone/stilbene synthase, C-terminal	PF02797//Chal_sti_synt_C
AANG008114	scaffold35	180328	190560	+	GO:0005506//iron ion binding;GO:0016746//transferase activity, transferring acyl groups;GO:0019825//oxygen binding;GO:0020037//heme binding	GO:0009058//biosynthetic process;GO:0015671//oxygen transport	GO:0005833//hemoglobin complex	K13232//stilbene synthase [EC:2.3.1.95]	IPR001099//Chalcone/stilbene synthase, N-terminal;IPR002340//Haemoglobin, zeta;IPR012328//Chalcone/stilbene synthase, C-terminal	PF00195//Chal_sti_synt_N;PF02797//Chal_sti_synt_C
>Tandom_space10_No.290
AANG002937	scaffold8	536693	537901	+	GO:0004993//serotonin receptor activity	GO:0007186//G-protein coupled receptor signaling pathway;GO:0007268//synaptic transmission;GO:0032098//regulation of appetite	GO:0005887//integral to plasma membrane	K13102//DNA/RNA-binding protein KIN17	IPR001520//5-Hydroxytryptamine 4 receptor;IPR005824//KOW;IPR019447//DNA/RNA-binding protein Kin17, conserved domain	PF10357//Kin17_mid;PF00467//KOW
AANG002938	scaffold8	538352	539242	+	GO:0004871//signal transducer activity	GO:0007165//signal transduction	-	K13102//DNA/RNA-binding protein KIN17	IPR002211//Lymphocyte-specific protein;IPR005824//KOW;IPR019447//DNA/RNA-binding protein Kin17, conserved domain	PF10357//Kin17_mid;PF00467//KOW
>Tandom_space10_No.291
AANG013366	scaffold98	41058	41321	-	GO:0005245//voltage-gated calcium channel activity	GO:0070588//calcium ion transmembrane transport	GO:0005891//voltage-gated calcium channel complex	-	IPR005451//Voltage-dependent calcium channel, L-type, alpha-1C subunit	-
AANG013369	scaffold98	80389	81027	-	GO:0004993//serotonin receptor activity	GO:0007186//G-protein coupled receptor signaling pathway	GO:0016021//integral to membrane	K10760//adenylate isopentenyltransferase (cytokinin synthase)	IPR002232//5-Hydroxytryptamine 6 receptor;IPR013103//Reverse transcriptase, RNA-dependent DNA polymerase	PF07727//RVT_2
>Tandom_space10_No.292
AANG008099	scaffold35	83511	85520	-	GO:0008157//protein phosphatase 1 binding;GO:0008599//protein phosphatase type 1 regulator activity	-	GO:0005737//cytoplasm	-	IPR012936//Endoplasmic reticulum vesicle transporter, C-terminal;IPR026241//GLC7-interacting protein 4	PF07970//COPIIcoated_ERV;PF13850//ERGIC_N
AANG008100	scaffold35	86249	88840	+	GO:0004618//phosphoglycerate kinase activity	GO:0006096//glycolysis	-	-	IPR001576//Phosphoglycerate kinase;IPR012936//Endoplasmic reticulum vesicle transporter, C-terminal	PF07970//COPIIcoated_ERV;PF13850//ERGIC_N
>Tandom_space10_No.293
AANG006676	scaffold25	875424	875963	-	GO:0004601//peroxidase activity;GO:0020037//heme binding	GO:0006979//response to oxidative stress;GO:0055114//oxidation-reduction process	-	-	IPR001621//Fungal ligninase;IPR007750//Protein of unknown function DUF674	PF05056//DUF674
AANG006677	scaffold25	881122	881991	-	GO:0005506//iron ion binding;GO:0009055//electron carrier activity;GO:0016705//oxidoreductase activity, acting on paired donors, with incorporation or reduction of molecular oxygen;GO:0020037//heme binding	GO:0055114//oxidation-reduction process	-	-	IPR001128//Cytochrome P450;IPR007750//Protein of unknown function DUF674	PF05056//DUF674
AANG006678	scaffold25	889681	890409	-	-	-	-	-	IPR007750//Protein of unknown function DUF674;IPR026209//Wolframin family	PF05056//DUF674
AANG006679	scaffold25	895143	895940	-	GO:0005198//structural molecule activity	-	GO:0019028//viral capsid	-	IPR001803//Orbivirus inner capsid protein VP7;IPR007750//Protein of unknown function DUF674	PF05056//DUF674
AANG006680	scaffold25	900108	900371	-	GO:0004185//serine-type carboxypeptidase activity	GO:0006508//proteolysis	-	-	IPR000667//Peptidase S13, D-Ala-D-Ala carboxypeptidase C;IPR007750//Protein of unknown function DUF674;IPR013847//POU domain	PF05056//DUF674
>Tandom_space10_No.294
AANG003048	scaffold8	1276383	1277828	-	GO:0004950//chemokine receptor activity	GO:0006935//chemotaxis;GO:0007186//G-protein coupled receptor signaling pathway	GO:0016021//integral to membrane	K15078//structure-specific endonuclease subunit SLX1 [EC:3.6.1.-]	IPR002885//Pentatricopeptide repeat;IPR005393//XC chemokine receptor 1	PF01535//PPR;PF13041//PPR_2;PF13812//PPR_3;PF14432//DYW_deaminase
AANG003049	scaffold8	1280960	1282291	-	GO:0016491//oxidoreductase activity;GO:0046872//metal ion binding	GO:0045892//negative regulation of transcription, DNA-dependent;GO:0046677//response to antibiotic;GO:0055114//oxidation-reduction process	-	K15271//ATP-dependent DNA helicase HFM1/MER3 [EC:3.6.4.12]	IPR002885//Pentatricopeptide repeat;IPR003012//Tetracycline transcriptional regulator, TetR;IPR008335//Eukaryotic molybdopterin oxidoreductase	PF01535//PPR;PF13041//PPR_2;PF12854//PPR_1;PF13812//PPR_3
>Tandom_space10_No.295
AANG001849	scaffold5	2100366	2101465	-	GO:0016620//oxidoreductase activity, acting on the aldehyde or oxo group of donors, NAD or NADP as acceptor	GO:0055114//oxidation-reduction process	-	-	IPR008511//Protein BYPASS-related;IPR020831//Glyceraldehyde/Erythrose phosphate dehydrogenase family	PF05633//DUF793
AANG001850	scaffold5	2112989	2114615	+	-	GO:0007218//neuropeptide signaling pathway	-	-	IPR000750//Proenkephalin B;IPR007749//Protein of unknown function DUF677	PF05055//DUF677
>Tandom_space10_No.296
AANG010294	scaffold52	546436	549907	+	GO:0016494//C-X-C chemokine receptor activity	GO:0006935//chemotaxis;GO:0007186//G-protein coupled receptor signaling pathway	GO:0016021//integral to membrane	K15271//ATP-dependent DNA helicase HFM1/MER3 [EC:3.6.4.12]	IPR000174//CXC chemokine receptor 1/2;IPR002885//Pentatricopeptide repeat	PF01535//PPR;PF13041//PPR_2;PF12854//PPR_1;PF13812//PPR_3;PF14432//DYW_deaminase
AANG010297	scaffold52	613717	616164	-	GO:0004948//calcitonin receptor activity;GO:0043565//sequence-specific DNA binding	-	GO:0016020//membrane	K15078//structure-specific endonuclease subunit SLX1 [EC:3.6.1.-]	IPR001688//GPCR, family 2, calcitonin receptor;IPR002197//DNA binding HTH domain, Fis-type;IPR002885//Pentatricopeptide repeat	PF01535//PPR;PF13041//PPR_2;PF13812//PPR_3;PF14432//DYW_deaminase
AANG010301	scaffold52	657221	659359	+	GO:0015232//heme transporter activity;GO:0016491//oxidoreductase activity;GO:0046872//metal ion binding	GO:0015886//heme transport;GO:0017004//cytochrome complex assembly;GO:0055114//oxidation-reduction process	GO:0016020//membrane	K15271//ATP-dependent DNA helicase HFM1/MER3 [EC:3.6.4.12]	IPR002885//Pentatricopeptide repeat;IPR003569//Cytochrome c-type biogenesis protein CcbS;IPR008335//Eukaryotic molybdopterin oxidoreductase	PF13041//PPR_2;PF01535//PPR
AANG010312	scaffold52	725555	728728	-	-	GO:0007186//G-protein coupled receptor signaling pathway	GO:0016021//integral to membrane	K15078//structure-specific endonuclease subunit SLX1 [EC:3.6.1.-]	IPR000112//GPCR, family 3, metabotropic glutamate receptor 6;IPR002885//Pentatricopeptide repeat	PF01535//PPR;PF13041//PPR_2;PF14432//DYW_deaminase;PF13431//TPR_17
AANG010316	scaffold52	743786	744571	-	GO:0003677//DNA binding	GO:0006281//DNA repair	-	K15078//structure-specific endonuclease subunit SLX1 [EC:3.6.1.-]	IPR002008//DNA polymerase, family X, beta-like;IPR002885//Pentatricopeptide repeat	PF01535//PPR;PF13041//PPR_2
AANG010317	scaffold52	745699	746778	-	GO:0035014//phosphatidylinositol 3-kinase regulator activity	-	GO:0005942//phosphatidylinositol 3-kinase complex	K15271//ATP-dependent DNA helicase HFM1/MER3 [EC:3.6.4.12]	IPR001720//PI3 kinase, P85 regulatory subunit;IPR002885//Pentatricopeptide repeat	PF13041//PPR_2;PF01535//PPR
AANG010318	scaffold52	750575	751501	+	GO:0008234//cysteine-type peptidase activity;GO:0016491//oxidoreductase activity;GO:0046872//metal ion binding	GO:0006508//proteolysis;GO:0055114//oxidation-reduction process	-	K15271//ATP-dependent DNA helicase HFM1/MER3 [EC:3.6.4.12]	IPR001507//Zona pellucida domain;IPR001730//Potyvirus NIa protease (NIa-pro) domain;IPR002885//Pentatricopeptide repeat;IPR008335//Eukaryotic molybdopterin oxidoreductase	PF01535//PPR;PF13041//PPR_2
AANG010319	scaffold52	753033	754016	+	GO:0004995//tachykinin receptor activity	GO:0007186//G-protein coupled receptor signaling pathway	GO:0005886//plasma membrane;GO:0016021//integral to membrane	K15271//ATP-dependent DNA helicase HFM1/MER3 [EC:3.6.4.12]	IPR000913//Neurokinin NK2 receptor;IPR002885//Pentatricopeptide repeat	PF01535//PPR;PF13041//PPR_2;PF13812//PPR_3
AANG010321	scaffold52	764129	764854	+	GO:0004417//hydroxyethylthiazole kinase activity	GO:0009228//thiamine biosynthetic process	-	-	IPR000417//Hydroxyethylthiazole kinase	-
AANG010328	scaffold52	800502	802892	-	-	-	-	K15271//ATP-dependent DNA helicase HFM1/MER3 [EC:3.6.4.12]	IPR002885//Pentatricopeptide repeat;IPR004058//Zeta tubulin	PF13041//PPR_2;PF01535//PPR;PF13812//PPR_3
AANG010329	scaffold52	806055	807341	+	-	GO:0006807//nitrogen compound metabolic process	-	K15078//structure-specific endonuclease subunit SLX1 [EC:3.6.1.-]	IPR000839//Porin, Oms28 type;IPR002885//Pentatricopeptide repeat;IPR005483//Carbamoyl-phosphate synthase large subunit, CPSase domain	PF01535//PPR;PF13041//PPR_2;PF14432//DYW_deaminase
>Tandom_space10_No.297
AANG011678	scaffold65	501574	502991	+	GO:0005507//copper ion binding;GO:0009055//electron carrier activity	GO:0007155//cell adhesion;GO:0019058//viral infectious cycle;GO:0019062//viral attachment to host cell	-	-	IPR000931//Adenovirus fibre protein;IPR003245//Plastocyanin-like	PF02298//Cu_bind_like
AANG011681	scaffold65	518347	519215	+	GO:0004190//aspartic-type endopeptidase activity;GO:0005507//copper ion binding;GO:0009055//electron carrier activity	GO:0006508//proteolysis	-	-	IPR000588//Peptidase A3A, cauliflower mosaic virus;IPR003245//Plastocyanin-like	PF02298//Cu_bind_like
AANG011682	scaffold65	522371	523245	+	GO:0003677//DNA binding;GO:0005507//copper ion binding;GO:0009055//electron carrier activity	GO:0006355//regulation of transcription, DNA-dependent;GO:0006520//cellular amino acid metabolic process	-	-	IPR003245//Plastocyanin-like;IPR006034//Asparaginase/glutaminase;IPR006197//Peptidase S24, LexA-like	PF02298//Cu_bind_like
>Tandom_space10_No.298
AANG012785	scaffold84	376531	376879	-	GO:0016493//C-C chemokine receptor activity	GO:0006935//chemotaxis;GO:0006954//inflammatory response;GO:0006955//immune response;GO:0007186//G-protein coupled receptor signaling pathway	GO:0016021//integral to membrane	K15078//structure-specific endonuclease subunit SLX1 [EC:3.6.1.-]	IPR001718//CC chemokine receptor 7;IPR002885//Pentatricopeptide repeat	PF13041//PPR_2;PF13812//PPR_3
AANG012786	scaffold84	379323	379670	-	GO:0016493//C-C chemokine receptor activity	GO:0006935//chemotaxis;GO:0006954//inflammatory response;GO:0006955//immune response;GO:0007186//G-protein coupled receptor signaling pathway	GO:0016021//integral to membrane	K15078//structure-specific endonuclease subunit SLX1 [EC:3.6.1.-]	IPR001718//CC chemokine receptor 7;IPR002885//Pentatricopeptide repeat	PF13041//PPR_2;PF13812//PPR_3
>Tandom_space10_No.299
AANG010258	scaffold52	362858	367210	-	GO:0005520//insulin-like growth factor binding	-	GO:0005576//extracellular region	K15271//ATP-dependent DNA helicase HFM1/MER3 [EC:3.6.4.12]	IPR002885//Pentatricopeptide repeat;IPR022322//Insulin-like growth factor-binding protein 1	PF13041//PPR_2;PF01535//PPR
AANG010269	scaffold52	410173	411459	-	GO:0005112//Notch binding	GO:0007219//Notch signaling pathway	-	K15078//structure-specific endonuclease subunit SLX1 [EC:3.6.1.-]	IPR002885//Pentatricopeptide repeat;IPR026219//Jagged/Serrate protein	PF01535//PPR;PF13041//PPR_2;PF13812//PPR_3;PF12854//PPR_1;PF14432//DYW_deaminase
>Tandom_space10_No.300
AANG004194	scaffold12	1198941	1199396	+	GO:0020037//heme binding	-	-	K15078//structure-specific endonuclease subunit SLX1 [EC:3.6.1.-]	IPR001199//Cytochrome b5-like heme/steroid binding domain;IPR002885//Pentatricopeptide repeat	PF01535//PPR;PF13041//PPR_2
AANG004197	scaffold12	1217921	1223192	-	GO:0004980//melanocyte-stimulating hormone receptor activity	GO:0007186//G-protein coupled receptor signaling pathway	GO:0016021//integral to membrane	K15271//ATP-dependent DNA helicase HFM1/MER3 [EC:3.6.4.12]	IPR000761//Melanocyte-stimulating hormone receptor;IPR002885//Pentatricopeptide repeat;IPR019950//Surface protein from Gram-positive cocci, anchor region	PF13041//PPR_2;PF01535//PPR
>Tandom_space10_No.301
AANG007628	scaffold31	999856	1001429	-	GO:0005267//potassium channel activity;GO:0005515//protein binding	GO:0071805//potassium ion transmembrane transport	GO:0016021//integral to membrane	-	IPR000980//SH2 domain;IPR005410//Two pore domain potassium channel, THIK	-
AANG007632	scaffold31	1029547	1030407	-	-	GO:0019885//antigen processing and presentation of endogenous peptide antigen via MHC class I	GO:0016020//membrane	-	IPR008056//Tapasin	-
>Tandom_space10_No.302
AANG005986	scaffold20	1391788	1392348	-	GO:0005515//protein binding;GO:0008270//zinc ion binding	-	-	K11446//histone demethylase JARID1 [EC:1.14.11.-]	IPR001965//Zinc finger, PHD-type;IPR004357//Type IV secretion system CagX conjugation protein;IPR019787//Zinc finger, PHD-finger	PF00628//PHD
AANG005989	scaffold20	1410850	1411152	+	GO:0005112//Notch binding	GO:0007219//Notch signaling pathway;GO:0015074//DNA integration	-	-	IPR001584//Integrase, catalytic core;IPR026219//Jagged/Serrate protein	-
>Tandom_space10_No.303
AANG003765	scaffold11	158523	159303	-	GO:0003743//translation initiation factor activity	GO:0006413//translational initiation	-	K03113//translation initiation factor 1	IPR001623//DnaJ domain;IPR001950//Translation initiation factor SUI1;IPR003066//Salmonella invasion protein InvJ	PF01253//SUI1
AANG003772	scaffold11	184090	184614	-	GO:0003743//translation initiation factor activity	GO:0006413//translational initiation	-	K03113//translation initiation factor 1	IPR001950//Translation initiation factor SUI1	PF01253//SUI1
>Tandom_space10_No.304
AANG012932	scaffold88	209518	210226	-	GO:0015343//siderophore transmembrane transporter activity;GO:0031992//energy transducer activity	GO:0015891//siderophore transport	GO:0030288//outer membrane-bounded periplasmic space	-	IPR003538//Gram-negative bacterial TonB protein	-
AANG012933	scaffold88	212459	213364	-	GO:0004871//signal transducer activity;GO:0005525//GTP binding	GO:0006184//GTP catabolic process;GO:0007186//G-protein coupled receptor signaling pathway	-	-	IPR000073//Alpha/beta hydrolase fold-1;IPR002976//Plant G-protein, alpha subunit	-
>Tandom_space10_No.305
AANG009452	scaffold45	71904	72652	-	GO:0005249//voltage-gated potassium channel activity	GO:0006511//ubiquitin-dependent protein catabolic process;GO:0006813//potassium ion transport	GO:0016021//integral to membrane	K03094//S-phase kinase-associated protein 1	IPR001232//SKP1 component;IPR005402//Potassium channel, voltage-dependent, beta subunit, KCNAB3;IPR016072//SKP1 component, dimerisation;IPR016073//SKP1 component, POZ domain	PF01466//Skp1;PF03931//Skp1_POZ
AANG009454	scaffold45	75640	76432	-	-	GO:0006511//ubiquitin-dependent protein catabolic process;GO:0006955//immune response	GO:0016020//membrane	K03094//S-phase kinase-associated protein 1	IPR001232//SKP1 component;IPR008096//Cytotoxic T-lymphocyte antigen 4;IPR016072//SKP1 component, dimerisation;IPR016073//SKP1 component, POZ domain	PF01466//Skp1;PF03931//Skp1_POZ
>Tandom_space10_No.306
AANG002784	scaffold7	1802547	1803202	+	-	GO:0007218//neuropeptide signaling pathway;GO:0042742//defense response to bacterium;GO:0050832//defense response to fungus	-	-	IPR000703//Proenkephalin A;IPR001153//Barwin	PF00967//Barwin
AANG002786	scaffold7	1812468	1813111	+	-	GO:0007342//fusion of sperm to egg plasma membrane;GO:0042742//defense response to bacterium;GO:0050832//defense response to fungus	-	-	IPR000775//Bindin;IPR001153//Barwin	PF00967//Barwin
>Tandom_space10_No.307
AANG007922	scaffold34	158606	159407	+	GO:0004601//peroxidase activity;GO:0020037//heme binding	GO:0006979//response to oxidative stress;GO:0055114//oxidation-reduction process	-	K00430//peroxidase [EC:1.11.1.7]	IPR000839//Porin, Oms28 type;IPR002016//Haem peroxidase, plant/fungal/bacterial	PF00141//peroxidase
AANG007923	scaffold34	160497	161628	-	GO:0004601//peroxidase activity;GO:0020037//heme binding	GO:0006979//response to oxidative stress;GO:0055114//oxidation-reduction process	-	K00430//peroxidase [EC:1.11.1.7]	IPR000823//Plant peroxidase;IPR002016//Haem peroxidase, plant/fungal/bacterial	PF00141//peroxidase
AANG007924	scaffold34	183757	184951	+	GO:0004601//peroxidase activity;GO:0020037//heme binding	GO:0006979//response to oxidative stress;GO:0055114//oxidation-reduction process	-	K00430//peroxidase [EC:1.11.1.7]	IPR001621//Fungal ligninase;IPR002016//Haem peroxidase, plant/fungal/bacterial	PF00141//peroxidase
AANG007928	scaffold34	200727	201253	-	GO:0004601//peroxidase activity;GO:0020037//heme binding	GO:0006979//response to oxidative stress;GO:0055114//oxidation-reduction process	-	K00430//peroxidase [EC:1.11.1.7]	IPR000823//Plant peroxidase;IPR002016//Haem peroxidase, plant/fungal/bacterial	PF00141//peroxidase
AANG007929	scaffold34	201296	202171	-	GO:0004601//peroxidase activity;GO:0015467//G-protein activated inward rectifier potassium channel activity;GO:0020037//heme binding	GO:0006813//potassium ion transport;GO:0006979//response to oxidative stress;GO:0055114//oxidation-reduction process	GO:0016020//membrane	K00430//peroxidase [EC:1.11.1.7]	IPR002016//Haem peroxidase, plant/fungal/bacterial;IPR003276//Potassium channel, inwardly rectifying, Kir3.3	PF00141//peroxidase
>Tandom_space10_No.308
AANG007249	scaffold29	640805	641533	+	-	-	-	-	IPR001411//Tetracycline resistance protein TetB/drug resistance transporter	-
AANG007251	scaffold29	644649	646307	-	GO:0004871//signal transducer activity	GO:0007165//signal transduction	-	-	IPR002211//Lymphocyte-specific protein;IPR019587//Polyketide cyclase/dehydrase	PF10604//Polyketide_cyc2
>Tandom_space10_No.309
AANG000823	scaffold2	2368495	2369193	+	GO:0005267//potassium channel activity	GO:0071805//potassium ion transmembrane transport	GO:0016021//integral to membrane	K15078//structure-specific endonuclease subunit SLX1 [EC:3.6.1.-]	IPR002885//Pentatricopeptide repeat;IPR005410//Two pore domain potassium channel, THIK	PF01535//PPR;PF13041//PPR_2
AANG000833	scaffold2	2406884	2410861	-	GO:0003697//single-stranded DNA binding;GO:0004519//endonuclease activity;GO:0016491//oxidoreductase activity;GO:0046872//metal ion binding	GO:0006289//nucleotide-excision repair;GO:0055114//oxidation-reduction process	GO:0005634//nucleus	K15271//ATP-dependent DNA helicase HFM1/MER3 [EC:3.6.4.12]	IPR001044//XPG/Rad2 endonuclease, eukaryotes;IPR002885//Pentatricopeptide repeat;IPR008335//Eukaryotic molybdopterin oxidoreductase	PF13041//PPR_2;PF01535//PPR;PF13812//PPR_3
AANG000843	scaffold2	2474416	2479749	-	GO:0003700//sequence-specific DNA binding transcription factor activity;GO:0004980//melanocyte-stimulating hormone receptor activity;GO:0008270//zinc ion binding;GO:0043565//sequence-specific DNA binding	GO:0006355//regulation of transcription, DNA-dependent;GO:0007186//G-protein coupled receptor signaling pathway	GO:0005634//nucleus;GO:0016021//integral to membrane	K15271//ATP-dependent DNA helicase HFM1/MER3 [EC:3.6.4.12]	IPR000761//Melanocyte-stimulating hormone receptor;IPR001628//Zinc finger, nuclear hormone receptor-type;IPR002885//Pentatricopeptide repeat	PF13041//PPR_2;PF01535//PPR
>Tandom_space10_No.310
AANG013134	scaffold92	49527	52985	-	GO:0004252//serine-type endopeptidase activity	GO:0006508//proteolysis	-	-	IPR000209//Peptidase S8/S53 domain;IPR015500//Peptidase S8, subtilisin-related	PF00082//Peptidase_S8
AANG013135	scaffold92	54579	57106	-	GO:0004252//serine-type endopeptidase activity	GO:0006508//proteolysis	-	-	IPR000209//Peptidase S8/S53 domain;IPR000839//Porin, Oms28 type;IPR015500//Peptidase S8, subtilisin-related	PF00082//Peptidase_S8
AANG013136	scaffold92	79479	81575	-	GO:0004190//aspartic-type endopeptidase activity;GO:0004252//serine-type endopeptidase activity;GO:0042802//identical protein binding	GO:0006508//proteolysis;GO:0006509//membrane protein ectodomain proteolysis;GO:0043086//negative regulation of catalytic activity	GO:0005794//Golgi apparatus	-	IPR000209//Peptidase S8/S53 domain;IPR009121//Peptidase A1, beta-site APP cleaving enzyme 2, BACE 2;IPR010259//Proteinase inhibitor I9;IPR015500//Peptidase S8, subtilisin-related	PF00082//Peptidase_S8;PF05922//Inhibitor_I9
AANG013137	scaffold92	84305	84688	-	GO:0004601//peroxidase activity;GO:0020037//heme binding	GO:0006979//response to oxidative stress;GO:0055114//oxidation-reduction process	-	-	IPR002016//Haem peroxidase, plant/fungal/bacterial;IPR015500//Peptidase S8, subtilisin-related	-
AANG013138	scaffold92	85866	87691	-	GO:0004252//serine-type endopeptidase activity;GO:0005524//ATP binding;GO:0016301//kinase activity;GO:0016773//phosphotransferase activity, alcohol group as acceptor	GO:0006508//proteolysis;GO:0008152//metabolic process	GO:0005737//cytoplasm	-	IPR000209//Peptidase S8/S53 domain;IPR006206//Mevalonate/galactokinase;IPR015500//Peptidase S8, subtilisin-related	PF00082//Peptidase_S8
>Tandom_space10_No.311
AANG006749	scaffold26	306503	306835	-	GO:0004190//aspartic-type endopeptidase activity	GO:0006509//membrane protein ectodomain proteolysis	GO:0005794//Golgi apparatus	-	IPR009121//Peptidase A1, beta-site APP cleaving enzyme 2, BACE 2	-
AANG006750	scaffold26	308974	309303	-	GO:0004190//aspartic-type endopeptidase activity	GO:0006509//membrane protein ectodomain proteolysis	GO:0005794//Golgi apparatus	-	IPR009121//Peptidase A1, beta-site APP cleaving enzyme 2, BACE 2	-
>Tandom_space10_No.312
AANG006693	scaffold25	1018715	1019692	+	GO:0015385//sodium:hydrogen antiporter activity	GO:0006814//sodium ion transport;GO:0006885//regulation of pH	GO:0016021//integral to membrane	K13115//coiled-coil domain-containing protein 130	IPR001953//Na+/H+ exchanger, isoform 2 (NHE2);IPR007590//CWC16 protein	PF04502//DUF572
AANG006698	scaffold25	1052032	1053021	-	GO:0004933//mating-type a-factor pheromone receptor activity	GO:0007186//G-protein coupled receptor signaling pathway	GO:0016020//membrane	K13115//coiled-coil domain-containing protein 130	IPR001546//GPCR fungal pheromone A receptor;IPR007590//CWC16 protein	PF04502//DUF572
>Tandom_space10_No.313
AANG014095	scaffold128	92543	93550	-	GO:0015385//sodium:hydrogen antiporter activity;GO:0045482//trichodiene synthase activity	GO:0006814//sodium ion transport;GO:0006885//regulation of pH;GO:0016106//sesquiterpenoid biosynthetic process	GO:0016021//integral to membrane	-	IPR018410//Na+/H+ exchanger, isoforms 3/5;IPR024652//Trichodiene synthase	PF06330//TRI5
AANG014097	scaffold128	100241	101272	-	GO:0015385//sodium:hydrogen antiporter activity;GO:0045482//trichodiene synthase activity	GO:0006814//sodium ion transport;GO:0006885//regulation of pH;GO:0016106//sesquiterpenoid biosynthetic process	GO:0016021//integral to membrane	-	IPR018410//Na+/H+ exchanger, isoforms 3/5;IPR024652//Trichodiene synthase	PF06330//TRI5
>Tandom_space10_No.314
AANG008256	scaffold36	183297	186290	-	GO:0004974//leukotriene receptor activity;GO:0016491//oxidoreductase activity;GO:0046872//metal ion binding	GO:0007186//G-protein coupled receptor signaling pathway;GO:0055114//oxidation-reduction process	GO:0016021//integral to membrane	K15271//ATP-dependent DNA helicase HFM1/MER3 [EC:3.6.4.12]	IPR002885//Pentatricopeptide repeat;IPR003983//Leukotriene B4 type 1 receptor;IPR008335//Eukaryotic molybdopterin oxidoreductase	PF13041//PPR_2;PF01535//PPR
AANG008261	scaffold36	205927	208752	-	GO:0004674//protein serine/threonine kinase activity	GO:0006468//protein phosphorylation	-	K15271//ATP-dependent DNA helicase HFM1/MER3 [EC:3.6.4.12]	IPR002885//Pentatricopeptide repeat;IPR003547//Serine/threonine protein kinase, yersinia-type	PF13041//PPR_2;PF01535//PPR;PF12854//PPR_1
AANG008264	scaffold36	216023	218929	-	GO:0016491//oxidoreductase activity	GO:0016539//intein-mediated protein splicing;GO:0055114//oxidation-reduction process	-	K15271//ATP-dependent DNA helicase HFM1/MER3 [EC:3.6.4.12]	IPR001613//Flavin amine oxidase;IPR002885//Pentatricopeptide repeat;IPR006142//Intein	PF13041//PPR_2;PF01535//PPR;PF13812//PPR_3
AANG008267	scaffold36	224847	227540	+	-	GO:0007155//cell adhesion;GO:0019058//viral infectious cycle;GO:0019062//viral attachment to host cell	-	K15271//ATP-dependent DNA helicase HFM1/MER3 [EC:3.6.4.12]	IPR000931//Adenovirus fibre protein;IPR002885//Pentatricopeptide repeat	PF13041//PPR_2;PF01535//PPR;PF12854//PPR_1;PF13812//PPR_3
AANG008270	scaffold36	238028	240802	-	GO:0004974//leukotriene receptor activity;GO:0005515//protein binding	GO:0007186//G-protein coupled receptor signaling pathway	GO:0016021//integral to membrane	K15271//ATP-dependent DNA helicase HFM1/MER3 [EC:3.6.4.12]	IPR002110//Ankyrin repeat;IPR002885//Pentatricopeptide repeat;IPR003983//Leukotriene B4 type 1 receptor	PF13041//PPR_2;PF01535//PPR;PF13812//PPR_3
>Tandom_space10_No.315
AANG005581	scaffold17	1375218	1376888	+	GO:0016491//oxidoreductase activity;GO:0046872//metal ion binding	GO:0009405//pathogenesis;GO:0055114//oxidation-reduction process	GO:0005576//extracellular region	K15271//ATP-dependent DNA helicase HFM1/MER3 [EC:3.6.4.12]	IPR002885//Pentatricopeptide repeat;IPR003842//Vacuolating cytotoxin;IPR008335//Eukaryotic molybdopterin oxidoreductase	PF01535//PPR;PF13041//PPR_2;PF12854//PPR_1;PF13812//PPR_3
AANG005582	scaffold17	1378485	1379039	+	-	-	-	K15078//structure-specific endonuclease subunit SLX1 [EC:3.6.1.-]	IPR002885//Pentatricopeptide repeat;IPR003005//Amphiphysin	PF13041//PPR_2;PF01535//PPR
AANG005587	scaffold17	1441549	1446376	+	-	-	-	K15271//ATP-dependent DNA helicase HFM1/MER3 [EC:3.6.4.12]	IPR002885//Pentatricopeptide repeat	PF13041//PPR_2;PF01535//PPR;PF13812//PPR_3
>Tandom_space10_No.316
AANG002057	scaffold6	1277440	1278411	-	GO:0003677//DNA binding	GO:0006334//nucleosome assembly	GO:0000786//nucleosome;GO:0005634//nucleus	-	IPR001951//Histone H4	-
AANG002067	scaffold6	1302844	1304268	+	GO:0004990//oxytocin receptor activity	GO:0007186//G-protein coupled receptor signaling pathway	GO:0016021//integral to membrane	-	IPR002062//Oxytocin receptor	-
AANG002068	scaffold6	1313517	1314782	+	GO:0004995//tachykinin receptor activity	GO:0007186//G-protein coupled receptor signaling pathway	GO:0005886//plasma membrane;GO:0016021//integral to membrane	-	IPR000913//Neurokinin NK2 receptor	-
>Tandom_space10_No.317
AANG013332	scaffold96	176410	178581	+	GO:0005506//iron ion binding;GO:0016712//oxidoreductase activity, acting on paired donors, with incorporation or reduction of molecular oxygen, reduced flavin or flavoprotein as one donor, and incorporation of one atom of oxygen;GO:0020037//heme binding	GO:0055114//oxidation-reduction process	-	K14488//SAUR family protein	IPR003676//Auxin-induced protein, ARG7;IPR008067//Cytochrome P450, E-class, group I, CYP2A-like	PF02519//Auxin_inducible
AANG013334	scaffold96	183186	185566	+	GO:0004497//monooxygenase activity;GO:0005506//iron ion binding;GO:0009055//electron carrier activity;GO:0016705//oxidoreductase activity, acting on paired donors, with incorporation or reduction of molecular oxygen;GO:0020037//heme binding	GO:0055114//oxidation-reduction process	-	K09843//(+)-abscisic acid 8'-hydroxylase [EC:1.14.13.93]	IPR001128//Cytochrome P450;IPR002402//Cytochrome P450, E-class, group II	PF00067//p450
>Tandom_space10_No.318
AANG003117	scaffold8	1625111	1625451	+	GO:0031177//phosphopantetheine binding	-	-	K03955//NADH dehydrogenase (ubiquinone) 1 alpha/beta subcomplex 1 [EC:1.6.5.3 1.6.99.3]	IPR009081//Acyl carrier protein-like;IPR020806//Polyketide synthase, phosphopantetheine-binding domain	PF00550//PP-binding
AANG003118	scaffold8	1626015	1626804	-	GO:0003697//single-stranded DNA binding;GO:0004519//endonuclease activity;GO:0031177//phosphopantetheine binding	GO:0006289//nucleotide-excision repair	GO:0005634//nucleus	K03955//NADH dehydrogenase (ubiquinone) 1 alpha/beta subcomplex 1 [EC:1.6.5.3 1.6.99.3]	IPR001044//XPG/Rad2 endonuclease, eukaryotes;IPR009081//Acyl carrier protein-like;IPR020806//Polyketide synthase, phosphopantetheine-binding domain	PF00550//PP-binding
>Tandom_space10_No.319
AANG011350	scaffold61	109560	116296	+	GO:0004969//histamine receptor activity	GO:0001505//regulation of neurotransmitter levels;GO:0007186//G-protein coupled receptor signaling pathway	GO:0016021//integral to membrane	-	IPR002035//von Willebrand factor, type A;IPR003980//Histamine H3 receptor;IPR008803//RHD3/Sey1	PF13519//VWA_2;PF05879//RHD3
AANG011351	scaffold61	119102	135871	+	GO:0003924//GTPase activity;GO:0005245//voltage-gated calcium channel activity;GO:0005525//GTP binding	GO:0070588//calcium ion transmembrane transport	GO:0005891//voltage-gated calcium channel complex	-	IPR002035//von Willebrand factor, type A;IPR005451//Voltage-dependent calcium channel, L-type, alpha-1C subunit;IPR015894//Guanylate-binding protein, N-terminal	PF13519//VWA_2;PF02263//GBP
>Tandom_space10_No.320
AANG005715	scaffold18	889740	892039	-	GO:0005262//calcium channel activity	GO:0006816//calcium ion transport	GO:0016021//integral to membrane	-	IPR008344//Transient receptor potential channel, vanilloid 5/6	-
AANG005716	scaffold18	893080	897131	-	GO:0005332//gamma-aminobutyric acid:sodium symporter activity;GO:0005515//protein binding	GO:0006836//neurotransmitter transport	GO:0005887//integral to plasma membrane;GO:0016020//membrane	-	IPR000270//Phox/Bem1p;IPR002981//Sodium:neurotransmitter symporter, GABA, GAT-2;IPR003035//RWP-RK domain	PF02042//RWP-RK;PF00564//PB1
>Tandom_space10_No.321
AANG014035	scaffold127	11741	11908	-
[truncated: 2,391 more rows]

## Sheet: Supplementary Table 30
Supplementary Table 30. The summary of tandemly arrayed genes (TAGs) in the Anthoceros angustus genome.
[truncated: 5 more rows]

[truncated: 2 more sheets: Supplementary Table 31, Supplementary Table 32]
